# Supplementary material for: Intracellular lymphocyte protein biomarkers for early radiological triage in the human population
Source: PLoS One. 2025 Sep 9;20(9):e0331230. doi: 10.1371/journal.pone.0331230 (PMC12419610; doi:10.1371/journal.pone.0331230)
Supplement: S1 Table — Grey cells represent values that were input by the MissForest algorithm. The meaning of each variable is described in Materials and Methods section in the main text. (XLSX) [file pone.0331230.s001.xlsx]

## Sheet: fresh adult
Table S1. Complete set of raw biomarker values. Grey cells represent values that were input by the MissForest algorithm. The meaning of each variable is described in Materials and Methods section in the main text.
Dose	Day	Sex	Age	BAX_lymphocytes	p53_lymphocytes	Young_adult	Middle_aged	Senior	Exposed
0	2	1	28	10.5505	9.1703	1	0	0	0
0	2	0	23	5.6	2.5	1	0	0	0
0	2	0	28	3.343	3.011	1	0	0	0
0	2	1	23	2.8121	3.6489	1	0	0	0
0	2	0	23	7.3875	3.4443	1	0	0	0
0	2	1	62	5.6917	4.8227	0	0	1	0
0	2	0	40	2.0665	4.6523	0	1	0	0
0	2	0	46	2.8484	6.1208	0	1	0	0
0	2	1	40	7.1802	7.7175	0	1	0	0
0	2	0	53	5.4076	4.5337	0	1	0	0
0	2	0	47	7.9042	9.2779	0	1	0	0
0	2	1	32	8.2896	5.7452	0	1	0	0
0	2	0	33	1.462	1.8571	0	1	0	0
0	2	1	24	7.1075	0.169	1	0	0	0
0	2	1	69	1.5758	4.3165	0	0	1	0
0	2	1	60	15.5193	1.6199	0	0	1	0
0	2	0	37	3.0418	2.8063	0	1	0	0
0	2	0	67	3.2055	2.0975	0	0	1	0
0	2	1	32	2.139	5.1282	0	1	0	0
0	2	0	23	0.9311	3.0831	1	0	0	0
0	2	0	82	1.4621	2.4896	0	0	1	0
0	2	0	28	6.2261	4	1	0	0	0
0	2	0	32	11.9259	6.5295	0	1	0	0
0	2	1	24	8.8269	5.7734	1	0	0	0
0	2	1	34	5.9459	5.1896	0	1	0	0
0	2	1	22	15.0637	4.1209	1	0	0	0
0	2	0	58	14.2652	2.0297	0	1	0	0
0	2	0	63	21.0062	3.211	0	0	1	0
0	2	1	42	7.9295	2.3902	0	1	0	0
0	2	1	28	42.9072	9.5397	1	0	0	0
0	2	0	51	4.0915	8.6686	0	1	0	0
0	2	0	42	15.2623	7.0258	0	1	0	0
0	2	0	62	3.9643	3.321	0	0	1	0
0	2	1	29	19.9781	5.4367	1	0	0	0
0	2	0	30	7.8372	5.3571	1	0	0	0
0	2	1	42	6.2389	3.5045	0	1	0	0
0	2	1	37	4.4377	2.8354	0	1	0	0
0	2	1	68	3.9499	2.6403	0	0	1	0
0	2	1	70	3.043	1.3233	0	0	1	0
0	2	1	51	4.4568	1.5241	0	1	0	0
0	2	0	26	4.6338	3.8342	1	0	0	0
0	2	0	24	2.625	4.3254	1	0	0	0
0	2	0	64	6.5663	3.5915	0	0	1	0
0	2	0	33	1.6912	2.6197	0	1	0	0
0	2	0	26	10.92	4.3521	1	0	0	0
0	2	0	38	13.5003	6.9307	0	1	0	0
0	2	0	23	3.0695	3.0675	1	0	0	0
0	2	1	57	2.9308	7.2314	0	1	0	0
0	2	0	42	1.1847	2.8644	0	1	0	0
0	2	0	30	2.0364	6.0606	1	0	0	0
0	2	0	51	4.5016	4.4803	0	1	0	0
0	2	0	23	2.2834	5.3864	1	0	0	0
0	2	0	24	21.7306	6.4043	1	0	0	0
0	2	0	22	3.1496	5.4339	1	0	0	0
0	2	0	40	4.251	5.7971	0	1	0	0
0	2	0	48	5.1122	4.766	0	1	0	0
0	2	1	41	7.8788	3.5533	0	1	0	0
0	2	0	68	12.3774	15.4839	0	0	1	0
0	2	0	60	2.6197	3.4677	0	0	1	0
0	2	1	35	6.4444	4.2205	0	1	0	0
0	2	1	39	4.0887	4.8156	0	1	0	0
0	2	1	35	10.2175	2.4038	0	1	0	0
0	2	1	34	5.7971	3.1869	0	1	0	0
0	2	1	61	2.7957	5.4545	0	0	1	0
0	2	1	63	4.3639	2.9162	0	0	1	0
0	2	1	57	11.309	11.1111	0	1	0	0
0	2	1	41	3.4853	11.0236	0	1	0	0
0	2	1	43	4.2355	8.9208	0	1	0	0
0	2	1	30	7.9286	16.3147	1	0	0	0
0	2	1	50	20.6047	2.0904	0	1	0	0
0	2	1	28	12.9197	5.1372	1	0	0	0
0	2	1	27	2.0539	6.478	1	0	0	0
0	2	1	25	4.6025	4.9473	1	0	0	0
0	2	0	29	3.7267	12.4214	1	0	0	0
0	2	1	55	15.9615	6.4413	0	1	0	0
0	2	0	24	12.1782	6.261	1	0	0	0
0	2	1	60	4.2531	25.3106	0	0	1	0
0	2	0	62	2.981	4.1636	0	0	1	0
0	2	1	61	3.6163	14.0931	0	0	1	0
0	2	1	24	15.4593	32.9897	1	0	0	0
0	2	0	57	31.5617	19.1898	0	1	0	0
0	2	0	57	6.9221	8.7454	0	1	0	0
0	2	1	71	15.4317	16.433	0	0	1	0
0	2	1	61	3.1305	7.7141	0	0	1	0
0	2	0	63	4.7532	12.014	0	0	1	0
0	2	1	29	13.5302	21.4483	1	0	0	0
0	2	1	23	2.5098	6.2874	1	0	0	0
0	2	1	75	5.8571	4.9631	0	0	1	0
0	2	0	66	10.7984	21.55	0	0	1	0
0	2	0	73	8.0753	4.4133	0	0	1	0
0	2	1	64	3.8558	18.4134	0	0	1	0
0	2	0	64	7.1744	13.7813	0	0	1	0
0	2	1	76	33.4353	39.9204	0	0	1	0
0	2	1	75	13.2589	6.9021	0	0	1	0
0	2	1	61	9.2269	6.1438	0	0	1	0
0	2	1	66	8.4963	7.0965	0	0	1	0
0	2	0	69	6.2651	8.0583	0	0	1	0
0	2	0	68	46.4885	5.9388	0	0	1	0
0	2	0	53	2.6767	7.5401	0	1	0	0
0	2	1	25	6.5647	11.2578	1	0	0	0
0	2	1	24	7.6439	11.7534	1	0	0	0
0	2	0	62	5.9038	9.0694	0	0	1	0
1	2	1	28	19.2227	12.9055	1	0	0	1
1	2	0	23	8.4507	5.547	1	0	0	1
1	2	0	28	6.1538	11.341	1	0	0	1
1	2	1	23	13.602	12.8422	1	0	0	1
1	2	0	23	9.4987	13.8514	1	0	0	1
1	2	1	62	17.6565	9.0837	0	0	1	1
1	2	0	40	7.8586	8.046	0	1	0	1
1	2	0	46	8.1776	6.9191	0	1	0	1
1	2	1	40	14.7856	19.613	0	1	0	1
1	2	0	53	10.8108	9.262	0	1	0	1
1	2	0	47	7.0615	17.0367	0	1	0	1
1	2	1	32	17.7552	12.0567	0	1	0	1
1	2	0	33	2.9392	3.2777	0	1	0	1
1	2	1	24	16.0883	9.8172	1	0	0	1
1	2	1	69	17.2945	9.3023	0	0	1	1
1	2	1	60	25.6625	0.4699	0	0	1	1
1	2	0	37	10.4828	6.7834	0	1	0	1
1	2	0	67	6.481	4.0635	0	0	1	1
1	2	1	32	12.7408	6.3566	0	1	0	1
1	2	0	23	3.167	6.2927	1	0	0	1
1	2	0	82	5.7036	7.5975	0	0	1	1
1	2	0	28	14.7721	8.5284	1	0	0	1
1	2	0	32	27.9156	4.8751	0	1	0	1
1	2	1	24	23.8063	16.1765	1	0	0	1
1	2	1	34	19.1311	8.9965	0	1	0	1
1	2	1	22	36.9811	14.6267	1	0	0	1
1	2	0	58	22.1546	6.9519	0	1	0	1
1	2	0	63	33.624	6.5348	0	0	1	1
1	2	1	42	36.0902	5.3561	0	1	0	1
1	2	1	28	40.6538	4.4326	1	0	0	1
1	2	0	51	5.9531	4.6858	0	1	0	1
1	2	0	42	17.2328	13.4757	0	1	0	1
1	2	0	62	9.8481	9.2331	0	0	1	1
1	2	1	29	27.1073	14.9089	1	0	0	1
1	2	0	30	16.6765	16.3347	1	0	0	1
1	2	1	42	21.5579	11.5901	0	1	0	1
1	2	1	37	17.3192	5.504	0	1	0	1
1	2	1	68	9.629	3.2505	0	0	1	1
1	2	1	70	6.7916	1.2291	0	0	1	1
1	2	1	51	13.6508	3.9127	0	1	0	1
1	2	0	26	11.0769	9.589	1	0	0	1
1	2	0	24	5.6701	10.7872	1	0	0	1
1	2	0	64	9.0221	9.0811	0	0	1	1
1	2	0	33	8.6305	7.0053	0	1	0	1
1	2	0	26	17.9959	8.0264	1	0	0	1
1	2	0	38	21.3068	18.6559	0	1	0	1
1	2	0	23	17.3142	8.6275	1	0	0	1
1	2	1	57	10.2784	6.7989	0	1	0	1
1	2	0	42	3.4716	5.2838	0	1	0	1
1	2	0	30	9.5041	9.4768	1	0	0	1
1	2	0	51	7.382	7.7942	0	1	0	1
1	2	0	23	10.3761	17.5066	1	0	0	1
1	2	0	24	36.4512	17.3499	1	0	0	1
1	2	0	22	18.8999	7.6923	1	0	0	1
1	2	0	40	17.6409	10.2479	0	1	0	1
1	2	0	48	19.6941	12.8945	0	1	0	1
1	2	1	41	17.0306	5.4795	0	1	0	1
1	2	0	68	20.993	30.3382	0	0	1	1
1	2	0	60	14.4545	7.9143	0	0	1	1
1	2	1	35	12.1727	10.5528	0	1	0	1
1	2	1	39	8.9641	12.2685	0	1	0	1
1	2	1	35	10.2013	6.0345	0	1	0	1
1	2	1	34	14.7173	7.1103	0	1	0	1
1	2	1	61	5.943	11.3492	0	0	1	1
1	2	1	63	14.6838	8.5177	0	0	1	1
1	2	1	57	22.4949	11.156	0	1	0	1
1	2	1	41	16.3994	8.3158	0	1	0	1
1	2	1	43	15.5857	8.4175	0	1	0	1
1	2	1	30	23.3953	26.8523	1	0	0	1
1	2	1	50	21.3473	1.7115	0	1	0	1
1	2	1	28	20.7407	9.9956	1	0	0	1
1	2	1	27	15.7073	19.7855	1	0	0	1
1	2	1	25	17.5284	9.068	1	0	0	1
1	2	0	29	13.5714	23.1426	1	0	0	1
1	2	1	55	2.526	11.8721	0	1	0	1
1	2	0	24	4.6043	13.0919	1	0	0	1
1	2	1	60	10.5118	27.8846	0	0	1	1
1	2	0	62	11.0953	6.2654	0	0	1	1
1	2	1	61	16.7688	16.2128	0	0	1	1
1	2	1	24	42.8434	37.3749	1	0	0	1
1	2	0	57	29.3598	18.8732	0	1	0	1
1	2	0	57	19.1229	18.1182	0	1	0	1
1	2	1	71	29.1888	29.8422	0	0	1	1
1	2	1	61	14.1166	13.2956	0	0	1	1
1	2	0	63	10.765	13.1837	0	0	1	1
1	2	1	29	25.4417	28.3854	1	0	0	1
1	2	1	23	10.3917	15.3635	1	0	0	1
1	2	1	75	8.1522	3.5492	0	0	1	1
1	2	0	66	21.3228	21.0615	0	0	1	1
1	2	0	73	10.3345	7.0791	0	0	1	1
1	2	1	64	9.8394	21.6736	0	0	1	1
1	2	0	64	19.8986	29.0462	0	0	1	1
1	2	1	76	45.3968	28.4284	0	0	1	1
1	2	1	75	22.4105	12.9112	0	0	1	1
1	2	1	61	11.5318	8.9724	0	0	1	1
1	2	1	66	27.5362	10.8267	0	0	1	1
1	2	0	69	23.5019	17.6883	0	0	1	1
1	2	0	68	32.2321	10.5665	0	0	1	1
1	2	0	53	5.6112	7.0336	0	1	0	1
1	2	1	25	6.2299	26.3598	1	0	0	1
1	2	1	24	21.9097	10.472	1	0	0	1
1	2	0	62	16.8434	11.6066	0	0	1	1
2	2	1	28	27.8161	19.6511	1	0	0	1
2	2	0	23	12.0936	10.3915	1	0	0	1
2	2	0	28	13.2834	14.6136	1	0	0	1
2	2	1	23	15.3903	16.7454	1	0	0	1
2	2	0	23	30.0633	14.5455	1	0	0	1
2	2	1	62	26.4906	13.0474	0	0	1	1
2	2	0	40	10.1861	13.6313	0	1	0	1
2	2	0	46	10.373	16.1017	0	1	0	1
2	2	1	40	15	20.9055	0	1	0	1
2	2	0	53	18.6107	14.4839	0	1	0	1
2	2	0	47	11.568	15.0934	0	1	0	1
2	2	1	32	23.9366	12.6208	0	1	0	1
2	2	0	33	2.5385	2.6694	0	1	0	1
2	2	1	24	19.8515	11.9856	1	0	0	1
2	2	1	69	15.4067	14.8387	0	0	1	1
2	2	1	60	32.3847	2.1825	0	0	1	1
2	2	0	37	13.8109	9.3316	0	1	0	1
2	2	0	67	7.386	2.9412	0	0	1	1
2	2	1	32	18.4131	9.5319	0	1	0	1
2	2	0	23	4.3733	6.9851	1	0	0	1
2	2	0	82	5.4244	11.293	0	0	1	1
2	2	0	28	21.1318	13.9792	1	0	0	1
2	2	0	32	25.4207	5.8824	0	1	0	1
2	2	1	24	33.8651	20.3379	1	0	0	1
2	2	1	34	20.9836	5.1587	0	1	0	1
2	2	1	22	45	21.7281	1	0	0	1
2	2	0	58	27.8285	8.3008	0	1	0	1
2	2	0	63	38.7733	6.7186	0	0	1	1
2	2	1	42	31.7109	0	0	1	0	1
2	2	1	28	42.5699	8.3984	1	0	0	1
2	2	0	51	3.1491	6.4516	0	1	0	1
2	2	0	42	19.367	13.3686	0	1	0	1
2	2	0	62	11.9792	12.7716	0	0	1	1
2	2	1	29	41.8485	21.7547	1	0	0	1
2	2	0	30	21.7778	13.9616	1	0	0	1
2	2	1	42	25.6667	12.3596	0	1	0	1
2	2	1	37	17.8571	6.6625	0	1	0	1
2	2	1	68	9.4304	3.6113	0	0	1	1
2	2	1	70	5.9302	1.35	0	0	1	1
2	2	1	51	22.1703	6.4415	0	1	0	1
2	2	0	26	15.197	12.0614	1	0	0	1
2	2	0	24	0	13.0628	1	0	0	1
2	2	0	64	12.6282	16.3761	0	0	1	1
2	2	0	33	7.308	5.0633	0	1	0	1
2	2	0	26	19.545	5.2747	1	0	0	1
2	2	0	38	24.0971	22.3063	0	1	0	1
2	2	0	23	13.1822	4.6944	1	0	0	1
2	2	1	57	20.339	10.8753	0	1	0	1
2	2	0	42	4.6392	7.461	0	1	0	1
2	2	0	30	19.0338	10.6778	1	0	0	1
2	2	0	51	10.8259	10.3226	0	1	0	1
2	2	0	23	23.3983	27.0428	1	0	0	1
2	2	0	24	34.1226	19.4505	1	0	0	1
2	2	0	22	17.5695	11.7464	1	0	0	1
2	2	0	40	27.3009	11.477	0	1	0	1
2	2	0	48	20.564	14.9817	0	1	0	1
2	2	1	41	16.9086	8.0235	0	1	0	1
2	2	0	68	27	33.2192	0	0	1	1
2	2	0	60	20.6196	11.4398	0	0	1	1
2	2	1	35	14.9684	12.22	0	1	0	1
2	2	1	39	11.6865	11.1383	0	1	0	1
2	2	1	35	11.2346	8.5066	0	1	0	1
2	2	1	34	12.0722	9.8563	0	1	0	1
2	2	1	61	7.9724	14.951	0	0	1	1
2	2	1	63	21.2066	11.6331	0	0	1	1
2	2	1	57	29.6902	16.1202	0	1	0	1
2	2	1	41	18.6361	8.7468	0	1	0	1
2	2	1	43	19.3694	13.2168	0	1	0	1
2	2	1	30	31.7422	29.0889	1	0	0	1
2	2	1	50	28.6344	3.8667	0	1	0	1
2	2	1	28	28.3137	11.4969	1	0	0	1
2	2	1	27	15.1579	10.5682	1	0	0	1
2	2	1	25	22.7003	12.4024	1	0	0	1
2	2	0	29	20.6323	22.646	1	0	0	1
2	2	1	55	8.1114	13.1746	0	1	0	1
2	2	0	24	14.6277	14.7465	1	0	0	1
2	2	1	60	11.8871	25.9259	0	0	1	1
2	2	0	62	13.198	12.4217	0	0	1	1
2	2	1	61	19.2994	24.1636	0	0	1	1
2	2	1	24	25.5814	41.8899	1	0	0	1
2	2	0	57	36.3229	28.5576	0	1	0	1
2	2	0	57	30.3286	15.7543	0	1	0	1
2	2	1	71	29.3801	32.6557	0	0	1	1
2	2	1	61	19.2182	17.1514	0	0	1	1
2	2	0	63	13.778	17.389	0	0	1	1
2	2	1	29	25.6458	23.6128	1	0	0	1
2	2	1	23	8.9144	8.5265	1	0	0	1
2	2	1	75	8.0559	5.5995	0	0	1	1
2	2	0	66	24.2038	28.6022	0	0	1	1
2	2	0	73	10.2941	7.5296	0	0	1	1
2	2	1	64	11.9792	19.7303	0	0	1	1
2	2	0	64	23.7415	36.998	0	0	1	1
2	2	1	76	37.3418	36.0581	0	0	1	1
2	2	1	75	28.9243	12.4388	0	0	1	1
2	2	1	61	17.1642	11.8531	0	0	1	1
2	2	1	66	24.5575	13.594	0	0	1	1
2	2	0	69	20.7414	12.2012	0	0	1	1
2	2	0	68	39.6814	12.7297	0	0	1	1
2	2	0	53	10.0225	8.27	0	1	0	1
2	2	1	25	13.3721	28.3262	1	0	0	1
2	2	1	24	30.6224	13.5063	1	0	0	1
2	2	0	62	19.1964	14.775	0	0	1	1
3	2	1	28	29.3187	24.3154	1	0	0	1
3	2	0	23	14.9616	8.3822	1	0	0	1
3	2	0	28	16.6127	13.9717	1	0	0	1
3	2	1	23	31.677	20.598	1	0	0	1
3	2	0	23	32.3622	18.8288	1	0	0	1
3	2	1	62	27.3239	15.7502	0	0	1	1
3	2	0	40	13.2887	13.4328	0	1	0	1
3	2	0	46	8.2661	10.3653	0	1	0	1
3	2	1	40	27.65	26.7158	0	1	0	1
3	2	0	53	22.3374	14.172	0	1	0	1
3	2	0	47	4.2071	15.6028	0	1	0	1
3	2	1	32	22.9592	16.4271	0	1	0	1
3	2	0	33	2.3329	4.1215	0	1	0	1
3	2	1	24	22.9167	17.0008	1	0	0	1
3	2	1	69	14.5931	15.6921	0	0	1	1
3	2	1	60	24.3368	1.6089	0	0	1	1
3	2	0	37	14.2184	10.0714	0	1	0	1
3	2	0	67	10.6851	6.0824	0	0	1	1
3	2	1	32	21.1696	13.7304	0	1	0	1
3	2	0	23	8.8594	8.6005	1	0	0	1
3	2	0	82	6.9709	12.3686	0	0	1	1
3	2	0	28	24.5386	12.0606	1	0	0	1
3	2	0	32	35.0204	7.2489	0	1	0	1
3	2	1	24	34.3666	24.7664	1	0	0	1
3	2	1	34	27.1619	6.8715	0	1	0	1
3	2	1	22	59.0353	25.1085	1	0	0	1
3	2	0	58	25.6989	12.3605	0	1	0	1
3	2	0	63	49.3103	12.5926	0	0	1	1
3	2	1	42	39.2157	4.8387	0	1	0	1
3	2	1	28	39.2435	6.0711	1	0	0	1
3	2	0	51	19.9329	10.2931	0	1	0	1
3	2	0	42	17.7621	11.4766	0	1	0	1
3	2	0	62	17.8037	14.0684	0	0	1	1
3	2	1	29	48.1615	20.1002	1	0	0	1
3	2	0	30	23.6842	11.7472	1	0	0	1
3	2	1	42	27.0742	11.6801	0	1	0	1
3	2	1	37	21.0243	6.6456	0	1	0	1
3	2	1	68	7.0588	3.75	0	0	1	1
3	2	1	70	20.5772	0.6565	0	0	1	1
3	2	1	51	17.395	7.5997	0	1	0	1
3	2	0	26	16.8596	15.9266	1	0	0	1
3	2	0	24	6.2259	10.3346	1	0	0	1
3	2	0	64	12.9115	13.4731	0	0	1	1
3	2	0	33	7.8186	9.4836	0	1	0	1
3	2	0	26	25.4651	7.2519	1	0	0	1
3	2	0	38	31.0243	28.3254	0	1	0	1
3	2	0	23	11.9871	5.3333	1	0	0	1
3	2	1	57	22.6994	19.1235	0	1	0	1
3	2	0	42	6.7873	8.9407	0	1	0	1
3	2	0	30	20.7709	19.5825	1	0	0	1
3	2	0	51	11.9385	7.7503	0	1	0	1
3	2	0	23	18.8586	33.7936	1	0	0	1
3	2	0	24	41.7637	25.7292	1	0	0	1
3	2	0	22	25.0401	20.6974	1	0	0	1
3	2	0	40	31.4727	16.3826	0	1	0	1
3	2	0	48	28.4389	23.4266	0	1	0	1
3	2	1	41	17.7754	9.1176	0	1	0	1
3	2	0	68	23.3498	19.5341	0	0	1	1
3	2	0	60	26.8293	9.9298	0	0	1	1
3	2	1	35	18.5537	12.1071	0	1	0	1
3	2	1	39	8.8502	17.3767	0	1	0	1
3	2	1	35	16.7901	9.4634	0	1	0	1
3	2	1	34	17.9811	14.1117	0	1	0	1
3	2	1	61	7.8772	14.0517	0	0	1	1
3	2	1	63	21.2931	12.3116	0	0	1	1
3	2	1	57	30.1811	19.0016	0	1	0	1
3	2	1	41	21.2628	12.3916	0	1	0	1
3	2	1	43	21.25	14.9893	0	1	0	1
3	2	1	30	38.6785	29.6041	1	0	0	1
3	2	1	50	20.9205	3.3455	0	1	0	1
3	2	1	28	27.1691	18.4856	1	0	0	1
3	2	1	27	25.3782	6.4605	1	0	0	1
3	2	1	25	24.5642	14.9721	1	0	0	1
3	2	0	29	21.8605	21.9619	1	0	0	1
3	2	1	55	7.2041	13.1904	0	1	0	1
3	2	0	24	24.2574	22.8863	1	0	0	1
3	2	1	60	16.1054	36.1407	0	0	1	1
3	2	0	62	15.047	17.4521	0	0	1	1
3	2	1	61	25.487	7.7853	0	0	1	1
3	2	1	24	29.7964	44.1486	1	0	0	1
3	2	0	57	40.3867	27.728	0	1	0	1
3	2	0	57	33.104	21.04	0	1	0	1
3	2	1	71	31.9192	35.9712	0	0	1	1
3	2	1	61	23.0968	21.594	0	0	1	1
3	2	0	63	10.5713	22.1058	0	0	1	1
3	2	1	29	35.0258	40.6444	1	0	0	1
3	2	1	23	10.828	20.8273	1	0	0	1
3	2	1	75	12.9586	5.8635	0	0	1	1
3	2	0	66	22.5367	23.4667	0	0	1	1
3	2	0	73	14.2857	9.2929	0	0	1	1
3	2	1	64	16.6218	19.3031	0	0	1	1
3	2	0	64	33.9398	39.7021	0	0	1	1
3	2	1	76	39.1408	27.3859	0	0	1	1
3	2	1	75	34.1748	13.2394	0	0	1	1
3	2	1	61	18.5897	13.3028	0	0	1	1
3	2	1	66	25.7739	12.1916	0	0	1	1
3	2	0	69	27.1865	17.6565	0	0	1	1
3	2	0	68	34.3113	11.9658	0	0	1	1
3	2	0	53	9.6081	6.7742	0	1	0	1
3	2	1	25	17.662	24.7113	1	0	0	1
3	2	1	24	37.8024	17.207	1	0	0	1
3	2	0	62	21.1726	16.1017	0	0	1	1
4	2	1	28	34.471	24.5822	1	0	0	1
4	2	0	23	11.9907	9.2674	1	0	0	1
4	2	0	28	17.0098	14.1288	1	0	0	1
4	2	1	23	29.9712	23.8431	1	0	0	1
4	2	0	23	29.421	15.3061	1	0	0	1
4	2	1	62	29.4118	19.3722	0	0	1	1
4	2	0	40	13.4791	11.0061	0	1	0	1
4	2	0	46	15.1305	9.1722	0	1	0	1
4	2	1	40	24.3159	26.7111	0	1	0	1
4	2	0	53	24.5213	16.0256	0	1	0	1
4	2	0	47	6.1651	8.4783	0	1	0	1
4	2	1	32	24.8976	17.7486	0	1	0	1
4	2	0	33	2.8898	4.4079	0	1	0	1
4	2	1	24	25.8606	18.8544	1	0	0	1
4	2	1	69	29.2196	17.4477	0	0	1	1
4	2	1	60	11.8519	3.4141	0	0	1	1
4	2	0	37	14.2545	12.9106	0	1	0	1
4	2	0	67	9.047	6.5889	0	0	1	1
4	2	1	32	31.5259	10.8761	0	1	0	1
4	2	0	23	6.0757	11.2284	1	0	0	1
4	2	0	82	8.3376	7.163	0	0	1	1
4	2	0	28	30.536	21.3529	1	0	0	1
4	2	0	32	36.5405	7.8652	0	1	0	1
4	2	1	24	46.4854	28.7492	1	0	0	1
4	2	1	34	30.0089	9.0909	0	1	0	1
4	2	1	22	54.7417	26.8095	1	0	0	1
4	2	0	58	34.9567	7.8008	0	1	0	1
4	2	0	63	50.892	12.8686	0	0	1	1
4	2	1	42	42.145	10.7997	0	1	0	1
4	2	1	28	42.9681	10.4055	1	0	0	1
4	2	0	51	25.4977	13.8909	0	1	0	1
4	2	0	42	24.7532	15.3147	0	1	0	1
4	2	0	62	22.1805	17.8361	0	0	1	1
4	2	1	29	47.2353	22.7358	1	0	0	1
4	2	0	30	25.9213	18.9857	1	0	0	1
4	2	1	42	29.7705	18.8356	0	1	0	1
4	2	1	37	25.3696	8.6115	0	1	0	1
4	2	1	68	11.1502	4.7672	0	0	1	1
4	2	1	70	17.7879	1.2088	0	0	1	1
4	2	1	51	22.3263	7.563	0	1	0	1
4	2	0	26	18.3902	18.4992	1	0	0	1
4	2	0	24	5.9379	13.4821	1	0	0	1
4	2	0	64	14.5923	16.8398	0	0	1	1
4	2	0	33	11.5348	8.3992	0	1	0	1
4	2	0	26	29.5533	8.143	1	0	0	1
4	2	0	38	37.0521	33.377	0	1	0	1
4	2	0	23	15.6888	5.1259	1	0	0	1
4	2	1	57	21.4076	12.4533	0	1	0	1
4	2	0	42	9.2497	12.7493	0	1	0	1
4	2	0	30	25.7215	22.8	1	0	0	1
4	2	0	51	10.9871	11.3709	0	1	0	1
4	2	0	23	24.5626	31.2628	1	0	0	1
4	2	0	24	41.9231	26.6196	1	0	0	1
4	2	0	22	24.4898	21.3777	1	0	0	1
4	2	0	40	36.6573	18.0769	0	1	0	1
4	2	0	48	33.1839	22.9145	0	1	0	1
4	2	1	41	21.021	11.9698	0	1	0	1
4	2	0	68	34.6154	22.8779	0	0	1	1
4	2	0	60	19.619	11.3661	0	0	1	1
4	2	1	35	18.5551	18.1368	0	1	0	1
4	2	1	39	17.6198	19.6859	0	1	0	1
4	2	1	35	10.9489	10.0195	0	1	0	1
4	2	1	34	13.955	20	0	1	0	1
4	2	1	61	9.1309	14.6907	0	0	1	1
4	2	1	63	26.4895	17.7708	0	0	1	1
4	2	1	57	30.6228	15.2997	0	1	0	1
4	2	1	41	20.5615	11.6476	0	1	0	1
4	2	1	43	20.7317	14.4444	0	1	0	1
4	2	1	30	45.628	38.5747	1	0	0	1
4	2	1	50	26.226	3.8337	0	1	0	1
4	2	1	28	39.3617	18.1333	1	0	0	1
4	2	1	27	28.5519	12.987	1	0	0	1
4	2	1	25	31.3364	20.3085	1	0	0	1
4	2	0	29	18.8267	23.494	1	0	0	1
4	2	1	55	11.5318	12.2603	0	1	0	1
4	2	0	24	22.1884	19.7318	1	0	0	1
4	2	1	60	13.8889	29.6939	0	0	1	1
4	2	0	62	18.138	40.8922	0	0	1	1
4	2	1	61	24.8959	6.2908	0	0	1	1
4	2	1	24	40.8222	33.0508	1	0	0	1
4	2	0	57	36.1082	34.547	0	1	0	1
4	2	0	57	40.8115	24.5866	0	1	0	1
4	2	1	71	34.5288	39.8859	0	0	1	1
4	2	1	61	31.3531	24.1522	0	0	1	1
4	2	0	63	10.8277	16.0662	0	0	1	1
4	2	1	29	31.5217	31.6158	1	0	0	1
4	2	1	23	14.2738	16.6215	1	0	0	1
4	2	1	75	12.9492	9.8969	0	0	1	1
4	2	0	66	26.8331	31.181	0	0	1	1
4	2	0	73	13.0971	12.0428	0	0	1	1
4	2	1	64	18.4557	25.7254	0	0	1	1
4	2	0	64	39.2718	46.875	0	0	1	1
4	2	1	76	42.9705	36.63	0	0	1	1
4	2	1	75	27.0647	13.6546	0	0	1	1
4	2	1	61	22.8954	12.768	0	0	1	1
4	2	1	66	32.7611	15.8311	0	0	1	1
4	2	0	69	31.1795	18.227	0	0	1	1
4	2	0	68	34.4435	9.5925	0	0	1	1
4	2	0	53	10.7143	11.4542	0	1	0	1
4	2	1	25	23.2893	31.4056	1	0	0	1
4	2	1	24	38.4378	21.118	1	0	0	1
4	2	0	62	20.6119	16.3778	0	0	1	1
5	2	1	28	30.7885	23.1672	1	0	0	1
5	2	0	23	17.8862	9.8859	1	0	0	1
5	2	0	28	20.5376	16.501	1	0	0	1
5	2	1	23	39.8551	28.6331	1	0	0	1
5	2	0	23	20.9938	15.2142	1	0	0	1
5	2	1	62	23.692	19.5167	0	0	1	1
5	2	0	40	18.1386	18.9128	0	1	0	1
5	2	0	46	10.1542	7.6226	0	1	0	1
5	2	1	40	26.6067	31.0323	0	1	0	1
5	2	0	53	27.9707	25.4372	0	1	0	1
5	2	0	47	7.4363	39.06	0	1	0	1
5	2	1	32	34.0311	23.1218	0	1	0	1
5	2	0	33	0.7757	3.1464	0	1	0	1
5	2	1	24	30.4278	23.8884	1	0	0	1
5	2	1	69	30.0182	15.9432	0	0	1	1
5	2	1	60	24.9226	2.3116	0	0	1	1
5	2	0	37	20.1916	13.7316	0	1	0	1
5	2	0	67	6.7191	7.0234	0	0	1	1
5	2	1	32	32.0088	14.6492	0	1	0	1
5	2	0	23	6.485	9.9272	1	0	0	1
5	2	0	82	11.7614	14.9828	0	0	1	1
5	2	0	28	34.5508	29.3948	1	0	0	1
5	2	0	32	45.8333	11.7964	0	1	0	1
5	2	1	24	51.4386	29.6998	1	0	0	1
5	2	1	34	35.4943	13.2366	0	1	0	1
5	2	1	22	60.4633	32.5887	1	0	0	1
5	2	0	58	39.5	13.4583	0	1	0	1
5	2	0	63	52.8942	11.0128	0	0	1	1
5	2	1	42	40.3008	8.7582	0	1	0	1
5	2	1	28	39.5273	10.1284	1	0	0	1
5	2	0	51	22.0789	13.2498	0	1	0	1
5	2	0	42	29.7251	16.7775	0	1	0	1
5	2	0	62	26.101	20.5156	0	0	1	1
5	2	1	29	50.2618	21.9812	1	0	0	1
5	2	0	30	29.4118	20.2142	1	0	0	1
5	2	1	42	32.3342	22.1234	0	1	0	1
5	2	1	37	28.2185	14.0083	0	1	0	1
5	2	1	68	9.9122	6.5257	0	0	1	1
5	2	1	70	22.8473	2.0859	0	0	1	1
5	2	1	51	24.308	7.8947	0	1	0	1
5	2	0	26	21.87	23.8017	1	0	0	1
5	2	0	24	5.5145	13.6814	1	0	0	1
5	2	0	64	14.6932	18.3324	0	0	1	1
5	2	0	33	9.37	9.7896	0	1	0	1
5	2	0	26	23.4475	9.4203	1	0	0	1
5	2	0	38	40	41.9065	0	1	0	1
5	2	0	23	13.1911	10.7388	1	0	0	1
5	2	1	57	22.6902	20.7872	0	1	0	1
5	2	0	42	10.5209	17.4603	0	1	0	1
5	2	0	30	25.0242	23.7654	1	0	0	1
5	2	0	51	18.3673	10.7977	0	1	0	1
5	2	0	23	28.9811	35.2283	1	0	0	1
5	2	0	24	46.729	27.6347	1	0	0	1
5	2	0	22	23.7624	25.6173	1	0	0	1
5	2	0	40	47.1409	33.394	0	1	0	1
5	2	0	48	40.0581	26.4211	0	1	0	1
5	2	1	41	26.8519	13.2785	0	1	0	1
5	2	0	68	33.9549	23.2171	0	0	1	1
5	2	0	60	23.9316	11.9782	0	0	1	1
5	2	1	35	11.7368	17.0621	0	1	0	1
5	2	1	39	15.6028	17.4178	0	1	0	1
5	2	1	35	18.5075	12.0646	0	1	0	1
5	2	1	34	25.6579	15.7948	0	1	0	1
5	2	1	61	8.6086	20.4098	0	0	1	1
5	2	1	63	29.7373	19.3268	0	0	1	1
5	2	1	57	36.166	14.5	0	1	0	1
5	2	1	41	26.7081	14.9361	0	1	0	1
5	2	1	43	22.381	17.6829	0	1	0	1
5	2	1	30	43.1798	48.5407	1	0	0	1
5	2	1	50	20.4695	3.6315	0	1	0	1
5	2	1	28	32.9614	18.1904	1	0	0	1
5	2	1	27	28.1525	17.4771	1	0	0	1
5	2	1	25	28.9803	22.758	1	0	0	1
5	2	0	29	19.1176	31.9088	1	0	0	1
5	2	1	55	10.8434	20.8939	0	1	0	1
5	2	0	24	29.1549	25.1588	1	0	0	1
5	2	1	60	24.539	26.0218	0	0	1	1
5	2	0	62	28.2353	23.8532	0	0	1	1
5	2	1	61	23.662	17.9739	0	0	1	1
5	2	1	24	41.012	27.1277	1	0	0	1
5	2	0	57	39.7104	34.2416	0	1	0	1
5	2	0	57	45.605	27.2457	0	1	0	1
5	2	1	71	31.8412	35.7143	0	0	1	1
5	2	1	61	27.8602	25.9346	0	0	1	1
5	2	0	63	13.0021	17.0492	0	0	1	1
5	2	1	29	26.7409	35.9892	1	0	0	1
5	2	1	23	12.4224	26.1072	1	0	0	1
5	2	1	75	10.1212	11.8135	0	0	1	1
5	2	0	66	29.9468	32.1429	0	0	1	1
5	2	0	73	16.3947	16.3417	0	0	1	1
5	2	1	64	17.2136	30.318	0	0	1	1
5	2	0	64	41.6365	43.0836	0	0	1	1
5	2	1	76	45.5882	34.9624	0	0	1	1
5	2	1	75	37.7678	17.5805	0	0	1	1
5	2	1	61	28.3347	13.2468	0	0	1	1
5	2	1	66	37.6582	19.2149	0	0	1	1
5	2	0	69	37.7003	18.1049	0	0	1	1
5	2	0	68	38.5978	10.4715	0	0	1	1
5	2	0	53	15.1925	12.9139	0	1	0	1
5	2	1	25	25.6382	35.8117	1	0	0	1
5	2	1	24	40.021	21.2471	1	0	0	1
5	2	0	62	26.7842	16.6998	0	0	1	1
0	3	1	28	10.6931	20.8023	1	0	0	0
0	3	0	23	15.0339	10.4778	1	0	0	0
0	3	0	28	5.1184	6.4151	1	0	0	0
0	3	1	23	4.8013	8.779	1	0	0	0
0	3	0	23	7.191	6.3948	1	0	0	0
0	3	1	62	5.4494	9.7679	0	0	1	0
0	3	0	40	8.676	9.1648	0	1	0	0
0	3	0	46	11.4046	12.3318	0	1	0	0
0	3	1	40	14.8858	12.2244	0	1	0	0
0	3	0	53	5.3392	11.0398	0	1	0	0
0	3	0	47	4.8162	12.0397	0	1	0	0
0	3	1	32	9.0319	9.08	0	1	0	0
0	3	0	33	1.1286	2.8292	0	1	0	0
0	3	1	24	2.1203	7.4814	1	0	0	0
0	3	1	69	0.3249	15.5114	0	0	1	0
0	3	1	60	3.6711	5.1573	0	0	1	0
0	3	0	37	3.6969	5.3457	0	1	0	0
0	3	0	67	2.0822	3.4985	0	0	1	0
0	3	1	32	4.262	4.6487	0	1	0	0
0	3	0	23	2.409	4.0994	1	0	0	0
0	3	0	82	7.1278	7.0628	0	0	1	0
0	3	0	28	6.0217	6.6241	1	0	0	0
0	3	0	32	13.3008	9.3713	0	1	0	0
0	3	1	24	9.0085	11.8525	1	0	0	0
0	3	1	34	7.9772	8.0666	0	1	0	0
0	3	1	22	36.7963	8.2641	1	0	0	0
0	3	0	58	18.8098	4.2225	0	1	0	0
0	3	0	63	35.0134	9.1696	0	0	1	0
0	3	1	42	18.2191	3.5385	0	1	0	0
0	3	1	28	33.2487	6.7039	1	0	0	0
0	3	0	51	7.4707	9.8269	0	1	0	0
0	3	0	42	10.7471	11.7483	0	1	0	0
0	3	0	62	5.1991	4.2671	0	0	1	0
0	3	1	29	16.7253	8.5294	1	0	0	0
0	3	0	30	8.6216	11.8323	1	0	0	0
0	3	1	42	8.3736	9.2955	0	1	0	0
0	3	1	37	5.8269	6.369	0	1	0	0
0	3	1	68	3.9182	3.0731	0	0	1	0
0	3	1	70	11.3943	4.0427	0	0	1	0
0	3	1	51	6.2879	5.7377	0	1	0	0
0	3	0	26	5.9074	5.3428	1	0	0	0
0	3	0	24	7.5328	11.4199	1	0	0	0
0	3	0	64	4.3011	13.7434	0	0	1	0
0	3	0	33	10.4079	8.0595	0	1	0	0
0	3	0	26	6.9025	7.2115	1	0	0	0
0	3	0	38	11.4178	12.4833	0	1	0	0
0	3	0	23	4.4618	4.9698	1	0	0	0
0	3	1	57	4.6512	7.9443	0	1	0	0
0	3	0	42	3.6765	8.75	0	1	0	0
0	3	0	30	5.1869	6.2338	1	0	0	0
0	3	0	51	4.404	24.3531	0	1	0	0
0	3	0	23	3.8194	9.0864	1	0	0	0
0	3	0	24	22.8031	13.3109	1	0	0	0
0	3	0	22	4.8167	7.6649	1	0	0	0
0	3	0	40	5.7116	9.3126	0	1	0	0
0	3	0	48	13.956	9.7095	0	1	0	0
0	3	1	41	6.5375	11.0383	0	1	0	0
0	3	0	68	25.543	13.9159	0	0	1	0
0	3	0	60	7.1283	6.5121	0	0	1	0
0	3	1	35	7.8125	15.6495	0	1	0	0
0	3	1	39	10.7893	8.2384	0	1	0	0
0	3	1	35	6.371	23.0769	0	1	0	0
0	3	1	34	13.1971	17.1875	0	1	0	0
0	3	1	61	3.0497	15.8715	0	0	1	0
0	3	1	63	8.4482	12.8643	0	0	1	0
0	3	1	57	13.447	8.9806	0	1	0	0
0	3	1	41	6.3892	13.2592	0	1	0	0
0	3	1	43	7.2832	4.4665	0	1	0	0
0	3	1	30	8.9825	16.76	1	0	0	0
0	3	1	50	13.4199	3.1771	0	1	0	0
0	3	1	28	15.8754	15.4118	1	0	0	0
0	3	1	27	6.0403	9.0786	1	0	0	0
0	3	1	25	8.2437	12.7224	1	0	0	0
0	3	0	29	10.0735	12.0106	1	0	0	0
0	3	1	55	12.7726	16.5948	0	1	0	0
0	3	0	24	6.25	24.8885	1	0	0	0
0	3	1	60	11.8467	43.9619	0	0	1	0
0	3	0	62	7.1272	12.2977	0	0	1	0
0	3	1	61	8.1101	8.5253	0	0	1	0
0	3	1	24	18.7879	20.9025	1	0	0	0
0	3	0	57	31.7416	17.2737	0	1	0	0
0	3	0	57	9.0549	6.8753	0	1	0	0
0	3	1	71	16.4535	16.9042	0	0	1	0
0	3	1	61	2.901	7.8305	0	0	1	0
0	3	0	63	2.9626	7.5522	0	0	1	0
0	3	1	29	10.8978	18.7097	1	0	0	0
0	3	1	23	3.3575	10.8747	1	0	0	0
0	3	1	75	12.7845	4.9307	0	0	1	0
0	3	0	66	12.1229	12.5169	0	0	1	0
0	3	0	73	14.2031	6.4994	0	0	1	0
0	3	1	64	22.7468	25.847	0	0	1	0
0	3	0	64	22.1836	21.7564	0	0	1	0
0	3	1	76	41.1343	30.1224	0	0	1	0
0	3	1	75	38.674	7.6923	0	0	1	0
0	3	1	61	17.2527	13.807	0	0	1	0
0	3	1	66	16.9851	14.3947	0	0	1	0
0	3	0	69	13.66	23.0724	0	0	1	0
0	3	0	68	36.2279	23.5382	0	0	1	0
0	3	0	53	4.8656	4.5756	0	1	0	0
0	3	1	25	14.4008	12.4267	1	0	0	0
0	3	1	24	14.2462	12.441	1	0	0	0
0	3	0	62	11.4478	12.3633	0	0	1	0
1	3	1	28	30.0813	36.1299	1	0	0	1
1	3	0	23	28.8636	20.5107	1	0	0	1
1	3	0	28	19.19	27.4555	1	0	0	1
1	3	1	23	19.8253	32.0317	1	0	0	1
1	3	0	23	31.9177	28.7963	1	0	0	1
1	3	1	62	22.8843	26.9536	0	0	1	1
1	3	0	40	15.7403	17.9406	0	1	0	1
1	3	0	46	13.9002	6.4155	0	1	0	1
1	3	1	40	33.67	32.3131	0	1	0	1
1	3	0	53	17.9377	24.722	0	1	0	1
1	3	0	47	14.3124	27.7816	0	1	0	1
1	3	1	32	23.2509	24.358	0	1	0	1
1	3	0	33	5.4485	8.4663	0	1	0	1
1	3	1	24	14.2397	16.7852	1	0	0	1
1	3	1	69	3.0521	24.2158	0	0	1	1
1	3	1	60	3.2365	4.0569	0	0	1	1
1	3	0	37	11.9284	13.2473	0	1	0	1
1	3	0	67	6.2757	8.7912	0	0	1	1
1	3	1	32	28.7303	17.1461	0	1	0	1
1	3	0	23	9.4423	10.0308	1	0	0	1
1	3	0	82	17.0982	18.607	0	0	1	1
1	3	0	28	32.6618	29.6959	1	0	0	1
1	3	0	32	22.2872	21.5139	0	1	0	1
1	3	1	24	37.9545	39.1979	1	0	0	1
1	3	1	34	26.9592	13.6472	0	1	0	1
1	3	1	22	63.3163	32.3642	1	0	0	1
1	3	0	58	24.8181	13.3865	0	1	0	1
1	3	0	63	57.751	15.212	0	0	1	1
1	3	1	42	37.619	13.6972	0	1	0	1
1	3	1	28	50.6173	12.0898	1	0	0	1
1	3	0	51	16.2209	12.4704	0	1	0	1
1	3	0	42	24.4167	18.3016	0	1	0	1
1	3	0	62	11.9892	12.4004	0	0	1	1
1	3	1	29	42.1394	28.5068	1	0	0	1
1	3	0	30	22.5895	28.6786	1	0	0	1
1	3	1	42	24.5642	25.3012	0	1	0	1
1	3	1	37	21.4005	20.6691	0	1	0	1
1	3	1	68	8.8346	2.1541	0	0	1	1
1	3	1	70	26.6892	4.5487	0	0	1	1
1	3	1	51	19.1103	15.1125	0	1	0	1
1	3	0	26	21.2469	19.9896	1	0	0	1
1	3	0	24	12.6866	20.8603	1	0	0	1
1	3	0	64	21.1608	24.3526	0	0	1	1
1	3	0	33	20.2474	17.6727	0	1	0	1
1	3	0	26	25.0667	11.5984	1	0	0	1
1	3	0	38	40.8932	44.2733	0	1	0	1
1	3	0	23	17.1949	11.3328	1	0	0	1
1	3	1	57	18.3694	18.4044	0	1	0	1
1	3	0	42	9.4041	18.9324	0	1	0	1
1	3	0	30	19.3987	26.4212	1	0	0	1
1	3	0	51	13.1387	34.8837	0	1	0	1
1	3	0	23	20.7657	25.7996	1	0	0	1
1	3	0	24	74.5665	35.023	1	0	0	1
1	3	0	22	27.3415	23.9654	1	0	0	1
1	3	0	40	36.2035	33.4211	0	1	0	1
1	3	0	48	40.0984	30.364	0	1	0	1
1	3	1	41	21.1726	13.1606	0	1	0	1
1	3	0	68	34.3361	32.2337	0	0	1	1
1	3	0	60	40.146	23.3911	0	0	1	1
1	3	1	35	25.1432	29.8643	0	1	0	1
1	3	1	39	20.6098	22.9931	0	1	0	1
1	3	1	35	21.073	18.3538	0	1	0	1
1	3	1	34	20.2152	34.5161	0	1	0	1
1	3	1	61	13.5342	21.2302	0	0	1	1
1	3	1	63	24.9095	25.1948	0	0	1	1
1	3	1	57	39.1504	19.863	0	1	0	1
1	3	1	41	21.0957	24.4735	0	1	0	1
1	3	1	43	27.2851	16.4674	0	1	0	1
1	3	1	30	35.7877	44.1517	1	0	0	1
1	3	1	50	21.1952	7.5115	0	1	0	1
1	3	1	28	30.4523	25.5277	1	0	0	1
1	3	1	27	28.1538	17.0518	1	0	0	1
1	3	1	25	23.5828	27.9809	1	0	0	1
1	3	0	29	22.0222	25.8255	1	0	0	1
1	3	1	55	19.0722	11.6862	0	1	0	1
1	3	0	24	24.2295	24.5498	1	0	0	1
1	3	1	60	26.333	39.5161	0	0	1	1
1	3	0	62	24.1733	18.2846	0	0	1	1
1	3	1	61	31.0377	23.0688	0	0	1	1
1	3	1	24	72.0158	30.2158	1	0	0	1
1	3	0	57	29.385	19.9525	0	1	0	1
1	3	0	57	33.5692	16.1652	0	1	0	1
1	3	1	71	42.1199	33.3959	0	0	1	1
1	3	1	61	14.1258	15.2414	0	0	1	1
1	3	0	63	20.5004	17.3373	0	0	1	1
1	3	1	29	22.9303	33.9477	1	0	0	1
1	3	1	23	14.0026	23.2402	1	0	0	1
1	3	1	75	13.3092	9.8398	0	0	1	1
1	3	0	66	29.9095	22.775	0	0	1	1
1	3	0	73	34.8272	14.4784	0	0	1	1
1	3	1	64	42.1408	21.5881	0	0	1	1
1	3	0	64	53.8018	40.944	0	0	1	1
1	3	1	76	59.4533	28.8171	0	0	1	1
1	3	1	75	43.319	21.8072	0	0	1	1
1	3	1	61	29.2857	22.0957	0	0	1	1
1	3	1	66	40.7385	27.1899	0	0	1	1
1	3	0	69	39.5041	35.1918	0	0	1	1
1	3	0	68	32.2309	26.2346	0	0	1	1
1	3	0	53	17.723	14.4285	0	1	0	1
1	3	1	25	30.7062	30.0371	1	0	0	1
1	3	1	24	29.7826	28.2548	1	0	0	1
1	3	0	62	30.6347	22.4129	0	0	1	1
2	3	1	28	35.4244	38.8889	1	0	0	1
2	3	0	23	25.1599	30.3342	1	0	0	1
2	3	0	28	23.5561	31.337	1	0	0	1
2	3	1	23	29.2472	39.9123	1	0	0	1
2	3	0	23	34.3705	33.8523	1	0	0	1
2	3	1	62	32.0525	34.017	0	0	1	1
2	3	0	40	21.9681	23.3796	0	1	0	1
2	3	0	46	17	12.6194	0	1	0	1
2	3	1	40	38.8445	36.7548	0	1	0	1
2	3	0	53	18.4513	22.4249	0	1	0	1
2	3	0	47	15.9853	22.4319	0	1	0	1
2	3	1	32	33.1509	31.3397	0	1	0	1
2	3	0	33	7.4873	10.2534	0	1	0	1
2	3	1	24	13.8393	23.8208	1	0	0	1
2	3	1	69	5.0524	33.1375	0	0	1	1
2	3	1	60	1.6231	5.848	0	0	1	1
2	3	0	37	13.626	15.9609	0	1	0	1
2	3	0	67	14.1432	15.6886	0	0	1	1
2	3	1	32	40.0477	22.9319	0	1	0	1
2	3	0	23	15.3958	15.2797	1	0	0	1
2	3	0	82	15.1109	20.3069	0	0	1	1
2	3	0	28	44.7197	34.8259	1	0	0	1
2	3	0	32	30.4852	20.9689	0	1	0	1
2	3	1	24	48.5953	48.7737	1	0	0	1
2	3	1	34	35.152	15.8358	0	1	0	1
2	3	1	22	74.4244	44.1258	1	0	0	1
2	3	0	58	42.947	22.1146	0	1	0	1
2	3	0	63	65.2937	20.0873	0	0	1	1
2	3	1	42	46.0767	16.9424	0	1	0	1
2	3	1	28	43.8111	18.018	1	0	0	1
2	3	0	51	26.9899	21.4901	0	1	0	1
2	3	0	42	27.8317	20.3311	0	1	0	1
2	3	0	62	25.7313	18.7744	0	0	1	1
2	3	1	29	44.3892	37.7327	1	0	0	1
2	3	0	30	24.7559	34.8783	1	0	0	1
2	3	1	42	28.6139	31.1972	0	1	0	1
2	3	1	37	36.3503	34.8083	0	1	0	1
2	3	1	68	9.4279	2.9229	0	0	1	1
2	3	1	70	34.7482	7.5139	0	0	1	1
2	3	1	51	20.5862	20.6897	0	1	0	1
2	3	0	26	30.2943	22.1338	1	0	0	1
2	3	0	24	14.0097	27.9188	1	0	0	1
2	3	0	64	18.4615	22.6459	0	0	1	1
2	3	0	33	14.8795	15.6646	0	1	0	1
2	3	0	26	24.1745	18.476	1	0	0	1
2	3	0	38	48.228	55.9035	0	1	0	1
2	3	0	23	19.4794	17.4328	1	0	0	1
2	3	1	57	25.4717	20.6935	0	1	0	1
2	3	0	42	9.6953	25.4725	0	1	0	1
2	3	0	30	38.7234	36.4394	1	0	0	1
2	3	0	51	30.6212	34.584	0	1	0	1
2	3	0	23	14.8871	48.1679	1	0	0	1
2	3	0	24	54.5113	37.3266	1	0	0	1
2	3	0	22	37.9	28.0627	1	0	0	1
2	3	0	40	40.3248	39.1593	0	1	0	1
2	3	0	48	55.8743	42.3552	0	1	0	1
2	3	1	41	23.9719	14.5833	0	1	0	1
2	3	0	68	33.1014	40.5181	0	0	1	1
2	3	0	60	34.6604	32.3858	0	0	1	1
2	3	1	35	30.1189	33.3918	0	1	0	1
2	3	1	39	28.087	28.8868	0	1	0	1
2	3	1	35	18.6576	26.4455	0	1	0	1
2	3	1	34	28.6137	38.0808	0	1	0	1
2	3	1	61	8.278	27.7992	0	0	1	1
2	3	1	63	26.6192	33.4816	0	0	1	1
2	3	1	57	36.5789	28.9748	0	1	0	1
2	3	1	41	27.7778	33.7825	0	1	0	1
2	3	1	43	36.146	19.5774	0	1	0	1
2	3	1	30	42.1494	52.2099	1	0	0	1
2	3	1	50	29.4062	9.2593	0	1	0	1
2	3	1	28	39.0438	27.3094	1	0	0	1
2	3	1	27	33.4475	21.9892	1	0	0	1
2	3	1	25	28.36	36.0393	1	0	0	1
2	3	0	29	19.1558	32.7225	1	0	0	1
2	3	1	55	25.7251	15.9976	0	1	0	1
2	3	0	24	23.2479	32.5216	1	0	0	1
2	3	1	60	27.1754	47.4799	0	0	1	1
2	3	0	62	46.8368	36.0966	0	0	1	1
2	3	1	61	38.6288	30.8259	0	0	1	1
2	3	1	24	45.9413	40.7043	1	0	0	1
2	3	0	57	77.9887	20.9325	0	1	0	1
2	3	0	57	37.1262	29.393	0	1	0	1
2	3	1	71	29.468	40.3659	0	0	1	1
2	3	1	61	21.2272	25.4849	0	0	1	1
2	3	0	63	28.3538	17.9641	0	0	1	1
2	3	1	29	23.6601	46.0138	1	0	0	1
2	3	1	23	15.0959	22.2114	1	0	0	1
2	3	1	75	14.8925	12.6607	0	0	1	1
2	3	0	66	39.1785	29.9095	0	0	1	1
2	3	0	73	43.9503	15.8501	0	0	1	1
2	3	1	64	48.9058	24.7353	0	0	1	1
2	3	0	64	54.051	49.7577	0	0	1	1
2	3	1	76	57.0116	26.6935	0	0	1	1
2	3	1	75	40.529	24.221	0	0	1	1
2	3	1	61	32.9866	30.1036	0	0	1	1
2	3	1	66	36.5351	17.8399	0	0	1	1
2	3	0	69	36.1506	35.5584	0	0	1	1
2	3	0	68	32.6923	27.8188	0	0	1	1
2	3	0	53	41.5614	18.6813	0	1	0	1
2	3	1	25	29.6439	38.5354	1	0	0	1
2	3	1	24	54.717	36.4433	1	0	0	1
2	3	0	62	32.1168	28.4845	0	0	1	1
3	3	1	28	36.3529	47.9812	1	0	0	1
3	3	0	23	21.4626	26.1689	1	0	0	1
3	3	0	28	27.2619	36.2948	1	0	0	1
3	3	1	23	35.2814	48.5503	1	0	0	1
3	3	0	23	35.5572	39.8744	1	0	0	1
3	3	1	62	30.4958	33.3809	0	0	1	1
3	3	0	40	27.381	17.913	0	1	0	1
3	3	0	46	21.3107	15.415	0	1	0	1
3	3	1	40	54.5553	45.6597	0	1	0	1
3	3	0	53	33.3333	36.4723	0	1	0	1
3	3	0	47	26.8884	21.8599	0	1	0	1
3	3	1	32	37.2332	27.1893	0	1	0	1
3	3	0	33	8.7912	12.8354	0	1	0	1
3	3	1	24	14.1997	27.7897	1	0	0	1
3	3	1	69	1.4808	38.4709	0	0	1	1
3	3	1	60	2.028	6.6244	0	0	1	1
3	3	0	37	16.1154	22.8643	0	1	0	1
3	3	0	67	11.7052	13.738	0	0	1	1
3	3	1	32	45.6426	26.5515	0	1	0	1
3	3	0	23	16.729	19.2031	1	0	0	1
3	3	0	82	20.0614	22.376	0	0	1	1
3	3	0	28	42.7911	41.3598	1	0	0	1
3	3	0	32	35.0988	26.1759	0	1	0	1
3	3	1	24	49.8753	41.2859	1	0	0	1
3	3	1	34	47.1581	23.2446	0	1	0	1
3	3	1	22	75.6719	48.7931	1	0	0	1
3	3	0	58	52.1561	15.2275	0	1	0	1
3	3	0	63	65.9785	24.0812	0	0	1	1
3	3	1	42	47.3339	16.6913	0	1	0	1
3	3	1	28	50.7109	15.7005	1	0	0	1
3	3	0	51	34.0353	18.7139	0	1	0	1
3	3	0	42	28.755	25.9396	0	1	0	1
3	3	0	62	29.237	21.2344	0	0	1	1
3	3	1	29	49.7918	40.7834	1	0	0	1
3	3	0	30	30.192	36.4397	1	0	0	1
3	3	1	42	32.1059	34.7948	0	1	0	1
3	3	1	37	38.5169	28.1055	0	1	0	1
3	3	1	68	22.0966	4.5709	0	0	1	1
3	3	1	70	30.5692	5.4968	0	0	1	1
3	3	1	51	21.1312	6.3677	0	1	0	1
3	3	0	26	30.4075	34.4037	1	0	0	1
3	3	0	24	13.0263	22.6081	1	0	0	1
3	3	0	64	20.4503	25.2198	0	0	1	1
3	3	0	33	20.6338	19.1416	0	1	0	1
3	3	0	26	19.5261	28.2267	1	0	0	1
3	3	0	38	47.1189	56.6709	0	1	0	1
3	3	0	23	18.9003	16.4773	1	0	0	1
3	3	1	57	25.5814	23.183	0	1	0	1
3	3	0	42	11.4613	27.1795	0	1	0	1
3	3	0	30	35.7091	45.932	1	0	0	1
3	3	0	51	39.7035	31.734	0	1	0	1
3	3	0	23	37.799	48.5244	1	0	0	1
3	3	0	24	45.4545	36.3995	1	0	0	1
3	3	0	22	34.9873	30.7562	1	0	0	1
3	3	0	40	43.734	44.8522	0	1	0	1
3	3	0	48	58.3466	52.6735	0	1	0	1
3	3	1	41	27.4216	12.9252	0	1	0	1
3	3	0	68	39.3186	44.3119	0	0	1	1
3	3	0	60	41.791	22.7941	0	0	1	1
3	3	1	35	30.9879	36.4502	0	1	0	1
3	3	1	39	25.8922	41.2145	0	1	0	1
3	3	1	35	18.266	35.0785	0	1	0	1
3	3	1	34	27.5297	41.2195	0	1	0	1
3	3	1	61	12.743	31.4757	0	0	1	1
3	3	1	63	42.9499	33.8369	0	0	1	1
3	3	1	57	41.0973	29.8021	0	1	0	1
3	3	1	41	29.975	33.7263	0	1	0	1
3	3	1	43	36.6502	24.4186	0	1	0	1
3	3	1	30	41.8469	56.0888	1	0	0	1
3	3	1	50	31.4448	8.1063	0	1	0	1
3	3	1	28	41.7303	28.3204	1	0	0	1
3	3	1	27	41.5584	30.8504	1	0	0	1
3	3	1	25	26.2295	44.1477	1	0	0	1
3	3	0	29	26.5709	32.4363	1	0	0	1
3	3	1	55	22.399	19.8289	0	1	0	1
3	3	0	24	27.4809	31.8672	1	0	0	1
3	3	1	60	20.6751	64.2143	0	0	1	1
3	3	0	62	40.9449	30.7054	0	0	1	1
3	3	1	61	43.8863	38.1883	0	0	1	1
3	3	1	24	41.7568	38.5792	1	0	0	1
3	3	0	57	48.8114	31.2897	0	1	0	1
3	3	0	57	66.5508	23.0769	0	1	0	1
3	3	1	71	35.6499	51.3842	0	0	1	1
3	3	1	61	20.1234	27.7479	0	0	1	1
3	3	0	63	19.8421	20.4251	0	0	1	1
3	3	1	29	26.3194	44.5632	1	0	0	1
3	3	1	23	14.1051	33.6294	1	0	0	1
3	3	1	75	27.0286	12.4246	0	0	1	1
3	3	0	66	44.245	38.1233	0	0	1	1
3	3	0	73	36.9332	22.3983	0	0	1	1
3	3	1	64	45.0165	19.5309	0	0	1	1
3	3	0	64	57.8677	50	0	0	1	1
3	3	1	76	60.6593	28.9389	0	0	1	1
3	3	1	75	47.3199	30.4731	0	0	1	1
3	3	1	61	37.1563	27.1457	0	0	1	1
3	3	1	66	39.2756	26.905	0	0	1	1
3	3	0	69	42.9072	40.3487	0	0	1	1
3	3	0	68	40.3453	24.5077	0	0	1	1
3	3	0	53	30.665	19.4529	0	1	0	1
3	3	1	25	34.5283	40.5542	1	0	0	1
3	3	1	24	53.5932	38.9266	1	0	0	1
3	3	0	62	39.2575	35.7069	0	0	1	1
4	3	1	28	42.6814	56.2699	1	0	0	1
4	3	0	23	24.7253	29.5753	1	0	0	1
4	3	0	28	24.7653	45.9916	1	0	0	1
4	3	1	23	37.3745	44.7743	1	0	0	1
4	3	0	23	35.7252	40.277	1	0	0	1
4	3	1	62	41.1881	49.0459	0	0	1	1
4	3	0	40	29.5642	35.2978	0	1	0	1
4	3	0	46	19.9232	12.53	0	1	0	1
4	3	1	40	51.6456	45.4545	0	1	0	1
4	3	0	53	37.1787	44.2672	0	1	0	1
4	3	0	47	29.5494	21.7742	0	1	0	1
4	3	1	32	35.1901	28.3537	0	1	0	1
4	3	0	33	19.8312	18.0602	0	1	0	1
4	3	1	24	14.8181	28.2653	1	0	0	1
4	3	1	69	2.5063	39.1392	0	0	1	1
4	3	1	60	1.2565	2.5678	0	0	1	1
4	3	0	37	19.6444	27.4648	0	1	0	1
4	3	0	67	20.1411	24.1422	0	0	1	1
4	3	1	32	52.2613	25.6518	0	1	0	1
4	3	0	23	14.9324	20.2254	1	0	0	1
4	3	0	82	24.5785	23.9336	0	0	1	1
4	3	0	28	47.0844	47.3092	1	0	0	1
4	3	0	32	35.4489	27.553	0	1	0	1
4	3	1	24	54.7051	59.4071	1	0	0	1
4	3	1	34	55.3806	40.8879	0	1	0	1
4	3	1	22	79.2706	48.3959	1	0	0	1
4	3	0	58	53.9387	28.1711	0	1	0	1
4	3	0	63	71.1698	29.3118	0	0	1	1
4	3	1	42	51.9397	21.5182	0	1	0	1
4	3	1	28	43.713	17.4453	1	0	0	1
4	3	0	51	37.9095	23.1939	0	1	0	1
4	3	0	42	35.2137	31.1972	0	1	0	1
4	3	0	62	38.1443	30.0699	0	0	1	1
4	3	1	29	51.8094	44.5161	1	0	0	1
4	3	0	30	23.8295	33.4111	1	0	0	1
4	3	1	42	37.0098	36.9734	0	1	0	1
4	3	1	37	47.1182	29.9016	0	1	0	1
4	3	1	68	22.9557	4.7662	0	0	1	1
4	3	1	70	33.5121	7.5457	0	0	1	1
4	3	1	51	28.839	13.5452	0	1	0	1
4	3	0	26	40.8399	36.4956	1	0	0	1
4	3	0	24	16.9611	29.1241	1	0	0	1
4	3	0	64	21.8929	25.5226	0	0	1	1
4	3	0	33	15.4478	17.3913	0	1	0	1
4	3	0	26	30.5085	22.9508	1	0	0	1
4	3	0	38	50.5703	56.4961	0	1	0	1
4	3	0	23	19.8283	18.6813	1	0	0	1
4	3	1	57	27.7301	20.5882	0	1	0	1
4	3	0	42	11.5021	33.5255	0	1	0	1
4	3	0	30	42.9515	45.9747	1	0	0	1
4	3	0	51	39.9794	36.5254	0	1	0	1
4	3	0	23	34.8854	60.6813	1	0	0	1
4	3	0	24	30.2875	43.0476	1	0	0	1
4	3	0	22	42.7778	32.8346	1	0	0	1
4	3	0	40	52.6163	47.0649	0	1	0	1
4	3	0	48	60.2679	52.8557	0	1	0	1
4	3	1	41	30.2738	12.3596	0	1	0	1
4	3	0	68	38.4279	49.9497	0	0	1	1
4	3	0	60	45.7815	23.3894	0	0	1	1
4	3	1	35	25.6845	33.9114	0	1	0	1
4	3	1	39	29.9841	40.3941	0	1	0	1
4	3	1	35	27.2432	33.4101	0	1	0	1
4	3	1	34	34.3942	49.1155	0	1	0	1
4	3	1	61	11.0494	31.9106	0	0	1	1
4	3	1	63	45.3023	50.1931	0	0	1	1
4	3	1	57	44.3983	28.4676	0	1	0	1
4	3	1	41	28.2297	32.4747	0	1	0	1
4	3	1	43	45.3653	27.5968	0	1	0	1
4	3	1	30	45.5085	56.8917	1	0	0	1
4	3	1	50	26.8018	8.1579	0	1	0	1
4	3	1	28	41.0584	31.5212	1	0	0	1
4	3	1	27	32.2957	49.4301	1	0	0	1
4	3	1	25	23.2258	37.2069	1	0	0	1
4	3	0	29	24.5442	33.6008	1	0	0	1
4	3	1	55	25.8741	23.4769	0	1	0	1
4	3	0	24	27.1287	39.5793	1	0	0	1
4	3	1	60	28.6402	61.2963	0	0	1	1
4	3	0	62	37.577	33.0262	0	0	1	1
4	3	1	61	50.0469	44.5191	0	0	1	1
4	3	1	24	49.6723	35.4677	1	0	0	1
4	3	0	57	52.4849	31.6667	0	1	0	1
4	3	0	57	65.2879	27.1371	0	1	0	1
4	3	1	71	32.3319	45.1637	0	0	1	1
4	3	1	61	27.691	31.7675	0	0	1	1
4	3	0	63	22.8755	26.606	0	0	1	1
4	3	1	29	33.2041	43.3289	1	0	0	1
4	3	1	23	27.5928	27.7603	1	0	0	1
4	3	1	75	27.3247	17.4519	0	0	1	1
4	3	0	66	47.0436	35.9978	0	0	1	1
4	3	0	73	49.1252	15.887	0	0	1	1
4	3	1	64	54.7225	24.7236	0	0	1	1
4	3	0	64	62.8372	54.0368	0	0	1	1
4	3	1	76	73.785	36.566	0	0	1	1
4	3	1	75	52.305	38.7755	0	0	1	1
4	3	1	61	45	27.0164	0	0	1	1
4	3	1	66	43.5705	28.5887	0	0	1	1
4	3	0	69	47.2426	41.5978	0	0	1	1
4	3	0	68	39.7997	25.9705	0	0	1	1
4	3	0	53	36.9985	30.8792	0	1	0	1
4	3	1	25	36.8517	44.4828	1	0	0	1
4	3	1	24	49.8938	38.941	1	0	0	1
4	3	0	62	42.2452	36.5407	0	0	1	1
5	3	1	28	33.3333	54.937	1	0	0	1
5	3	0	23	27.3077	31.8084	1	0	0	1
5	3	0	28	27.4648	39.3169	1	0	0	1
5	3	1	23	42.7951	43.812	1	0	0	1
5	3	0	23	34.6066	42.3145	1	0	0	1
5	3	1	62	44.7545	45.9044	0	0	1	1
5	3	0	40	32.267	33.4895	0	1	0	1
5	3	0	46	23.4664	9.3458	0	1	0	1
5	3	1	40	46.4924	42.613	0	1	0	1
5	3	0	53	41.1514	45.283	0	1	0	1
5	3	0	47	33.3118	32.5648	0	1	0	1
5	3	1	32	45.9818	37.6025	0	1	0	1
5	3	0	33	14.7122	18.7452	0	1	0	1
5	3	1	24	10.8802	28.0226	1	0	0	1
5	3	1	69	2.0924	50.7882	0	0	1	1
5	3	1	60	1.7117	7.3238	0	0	1	1
5	3	0	37	28.8652	35.2719	0	1	0	1
5	3	0	67	23.1334	22.7244	0	0	1	1
5	3	1	32	39.8142	15.554	0	1	0	1
5	3	0	23	20.0461	25.6834	1	0	0	1
5	3	0	82	35.1108	35.3575	0	0	1	1
5	3	0	28	51.3657	47.1517	1	0	0	1
5	3	0	32	32.2621	27.2947	0	1	0	1
5	3	1	24	55.4874	58.8539	1	0	0	1
5	3	1	34	57.1429	47.1343	0	1	0	1
5	3	1	22	82.1175	2.0683	1	0	0	1
5	3	0	58	57.2691	27.7239	0	1	0	1
5	3	0	63	73.0356	32.6999	0	0	1	1
5	3	1	42	52.3568	16.003	0	1	0	1
5	3	1	28	52.3976	19.6235	1	0	0	1
5	3	0	51	42.2942	35.1759	0	1	0	1
5	3	0	42	39.0306	31.0136	0	1	0	1
5	3	0	62	41.909	35.942	0	0	1	1
5	3	1	29	46.2804	53.6979	1	0	0	1
5	3	0	30	25.8706	40.7618	1	0	0	1
5	3	1	42	39.0274	37.4421	0	1	0	1
5	3	1	37	49.0947	35.432	0	1	0	1
5	3	1	68	31.8627	5.6117	0	0	1	1
5	3	1	70	29.2683	5.6572	0	0	1	1
5	3	1	51	30.5302	5.196	0	1	0	1
5	3	0	26	42.3529	44.5593	1	0	0	1
5	3	0	24	23.5632	26.9231	1	0	0	1
5	3	0	64	24.7277	35.1276	0	0	1	1
5	3	0	33	16.4035	20.286	0	1	0	1
5	3	0	26	28.9624	35.9127	1	0	0	1
5	3	0	38	50.2793	52.6413	0	1	0	1
5	3	0	23	25.2632	23.2161	1	0	0	1
5	3	1	57	27.59	33.6401	0	1	0	1
5	3	0	42	15.4146	29.9771	0	1	0	1
5	3	0	30	41.4298	50.2466	1	0	0	1
5	3	0	51	49.958	41.8852	0	1	0	1
5	3	0	23	35.8232	57.9251	1	0	0	1
5	3	0	24	50.411	50.6639	1	0	0	1
5	3	0	22	38.6107	40.2778	1	0	0	1
5	3	0	40	56.2173	49.496	0	1	0	1
5	3	0	48	65.4854	53.6471	0	1	0	1
5	3	1	41	36.2275	25.8023	0	1	0	1
5	3	0	68	42.6654	49.5208	0	0	1	1
5	3	0	60	39.9103	32.3263	0	0	1	1
5	3	1	35	32.8063	34.9398	0	1	0	1
5	3	1	39	27.8421	43.3287	0	1	0	1
5	3	1	35	21.7623	40.2335	0	1	0	1
5	3	1	34	35.047	46.4824	0	1	0	1
5	3	1	61	15.1875	27.4441	0	0	1	1
5	3	1	63	44.0523	45.858	0	0	1	1
5	3	1	57	38.316	29.5216	0	1	0	1
5	3	1	41	31.8436	25.2674	0	1	0	1
5	3	1	43	43.0097	27.7008	0	1	0	1
5	3	1	30	47.2085	56.4612	1	0	0	1
5	3	1	50	24.5109	10.7564	0	1	0	1
5	3	1	28	47.1626	29.2818	1	0	0	1
5	3	1	27	37.7119	39.0194	1	0	0	1
5	3	1	25	27.451	46.9388	1	0	0	1
5	3	0	29	30.916	38.3123	1	0	0	1
5	3	1	55	26.4762	21.1909	0	1	0	1
5	3	0	24	24.0437	44.0083	1	0	0	1
5	3	1	60	32.1705	80.4625	0	0	1	1
5	3	0	62	53.009	31.2041	0	0	1	1
5	3	1	61	48.9904	48.2026	0	0	1	1
5	3	1	24	86.3994	41.8018	1	0	0	1
5	3	0	57	62.2168	36.2439	0	1	0	1
5	3	0	57	75.6738	37.9144	0	1	0	1
5	3	1	71	44.3157	48.8852	0	0	1	1
5	3	1	61	31.6824	41.3223	0	0	1	1
5	3	0	63	21.05	24.0422	0	0	1	1
5	3	1	29	32.6452	46.877	1	0	0	1
5	3	1	23	41.5885	45.4545	1	0	0	1
5	3	1	75	25.1226	21.8164	0	0	1	1
5	3	0	66	49.923	43.9978	0	0	1	1
5	3	0	73	52.5952	21.2816	0	0	1	1
5	3	1	64	62.411	25.3417	0	0	1	1
5	3	0	64	64.4558	51.9231	0	0	1	1
5	3	1	76	68.2504	37.8578	0	0	1	1
5	3	1	75	50.9107	33.5503	0	0	1	1
5	3	1	61	49.7479	27.2169	0	0	1	1
5	3	1	66	49.9062	33.0931	0	0	1	1
5	3	0	69	49.7124	40.1857	0	0	1	1
5	3	0	68	41.6918	35.9645	0	0	1	1
5	3	0	53	30.6018	28.9632	0	1	0	1
5	3	1	25	40.4255	44.9388	1	0	0	1
5	3	1	24	45.6842	37.0237	1	0	0	1
5	3	0	62	45.3983	39.1969	0	0	1	1

## Sheet: shipped juvenile
S1 Table. Complete set of biomarker values. Grey cells represent values that were input by the MissForest algorithm. The meaning of each variable is described in Materials and Methods section in the main text.
	Dose	Day	Sex	Age	BAX_lymphocytes	p53_lymphocytes	Juvenile	Adult	Exposed
0	0	2	1	10	1.1888	1.1111	1	0	0
1	1	2	1	10	10.4651	6.2663	1	0	1
2	3	2	1	10	18.872	20.2532	1	0	1
3	5	2	1	10	10.0662	23.4375	1	0	1
4	0	2	0	3	10.3266	8.5594	1	0	0
5	1	2	0	3	27.6061	23.8321	1	0	1
6	3	2	0	3	34.0785	30.2744	1	0	1
7	5	2	0	3	34.0785	30.2744	1	0	1
8	0	2	1	14	4.5872	1.9818	1	0	0
9	1	2	1	14	4.6363	5.9891	1	0	1
10	3	2	1	14	6.8059	2.3947	1	0	1
11	5	2	1	14	11.4047	4.8759	1	0	1
12	0	2	1	14	0.5817	5.8271	1	0	0
13	1	2	1	14	4.9846	7.4661	1	0	1
14	3	2	1	14	11.4875	16.4056	1	0	1
15	5	2	1	14	13.0473	23.0487	1	0	1
16	0	2	1	14	6.5944	4.8426	1	0	0
17	1	2	0	14	21.7625	18.1118	1	0	1
18	3	2	1	14	42.6834	13.9568	1	0	1
19	5	2	1	14	18.4074	3.3628	1	0	1
20	0	2	1	14	18.4074	7.79	1	0	0
21	1	2	1	14	21.281	14.2	1	0	1
22	3	2	1	14	29.434	14.3	1	0	1
23	0	2	1	17	9.86	11	1	0	0
24	1	2	1	17	24.9	15.1	1	0	1
25	3	2	1	17	32.2	17	1	0	1
26	5	2	1	17	34.1	20.4	1	0	1
27	0	2	1	8	11.4314	4.9195	1	0	0
28	1	2	1	8	26.9139	17.8506	1	0	1
29	3	2	1	8	52.1379	32.0697	1	0	1
30	5	2	1	8	57.5231	34.8735	1	0	1
31	0	2	1	17	15.1362	6.7098	1	0	0
32	1	2	1	17	44.7135	13.4842	1	0	1
33	3	2	1	17	52.3244	20.1015	1	0	1
34	5	2	1	17	54.2697	24.756	1	0	1
35	0	2	1	15	18.3891	11.6801	1	0	0
36	1	2	1	15	48.6526	18.1118	1	0	1
37	3	2	1	15	64.4951	19.2408	1	0	1
38	5	2	1	15	53.668	37.7602	1	0	1
39	0	2	0	11	11.5583	15.676	1	0	0
40	1	2	0	11	18.6378	23.7668	1	0	1
41	3	2	0	11	35.1563	46.6005	1	0	1
42	5	2	0	11	39.4563	51.2248	1	0	1
43	0	2	0	17	14.826	6.486	1	0	0
44	1	2	0	17	30.4167	15.6785	1	0	1
45	3	2	0	17	25.8503	8.0321	1	0	1
46	5	2	0	17	32.716	12.7976	1	0	1
47	0	2	1	10	3.75587	11.6	1	0	0
48	1	2	1	10	23.3766	16.9	1	0	1
49	3	2	1	10	20.4819	18.6	1	0	1
50	5	2	1	10	25.7143	33.9	1	0	1
51	0	2	0	3	2.596	10.9498	1	0	0
52	1	2	0	3	9.252	27.4565	1	0	1
53	3	2	0	3	18.205	31.8324	1	0	1
54	5	2	0	3	21.0059	43.3585	1	0	1
55	0	2	1	15	5.495	11.8195	1	0	0
56	1	2	1	15	20.9273	24.3863	1	0	1
57	3	2	1	15	27.4843	40.7216	1	0	1
58	5	2	1	15	35.8033	44.703	1	0	1
59	0	2	1	13	2.2222	7.6399	1	0	0
60	1	2	1	13	11.0907	20.3052	1	0	1
61	3	2	1	13	22.1239	21.3568	1	0	1
62	5	2	1	13	20.4342	27.5701	1	0	1
63	0	2	0	17	5.6009	12.4248	1	0	0
64	1	2	0	17	5.102	13.3751	1	0	1
65	3	2	0	17	8.6792	17.6933	1	0	1
66	5	2	0	17	11.2861	19.8294	1	0	1
67	0	2	0	16	3.5857	12.8959	1	0	0
68	1	2	0	16	20.5446	17.6006	1	0	1
69	3	2	0	16	17.8261	24.1706	1	0	1
70	5	2	0	16	23.6772	23.4275	1	0	1
0	0	2	0	50	1.65	7.2792	0	1	0
1	1	2	0	50	8.2911	10.03	0	1	1
2	3	2	0	50	7.294	12.2182	0	1	1
3	5	2	0	50	8.053	13.1783	0	1	1
4	0	2	1	24	2.0938	2.8807	0	1	0
5	1	2	1	24	6.5796	7.4188	0	1	1
6	3	2	1	24	16.8332	12.8032	0	1	1
7	5	2	1	24	20.2177	17.7898	0	1	1
8	0	2	1	31	12.2	12.1	0	1	0
9	1	2	1	31	26.6	19.6	0	1	1
10	3	2	1	31	36	28.7	0	1	1
11	5	2	1	31	40.9	28.4	0	1	1
12	0	2	1	30	3.5529	0.2366	0	1	0
13	1	2	1	30	1.791	5.8537	0	1	1
14	3	2	1	30	6.9565	7.3016	0	1	1
15	5	2	1	30	15.2727	12.0853	0	1	1
16	0	2	0	24	0.614	0.3906	0	1	0
17	1	2	0	24	1.157	2.0513	0	1	1
18	3	2	0	24	7.1179	0.9225	0	1	1
19	5	2	0	24	4.8571	0.3871	0	1	1
20	0	2	0	35	3.8961	4.96	0	1	0
21	1	2	0	35	12.1383	12.2182	0	1	1
22	3	2	0	35	20.2532	17.9	0	1	1
23	5	2	0	35	13.3627	8.25	0	1	1
24	0	2	0	25	3.737	5.02	0	1	0
25	1	2	0	25	20.3262	11.02	0	1	1
26	3	2	0	25	20.3844	12.6	0	1	1
27	5	2	0	25	23.1076	14.9	0	1	1
28	0	2	1	33	6.68	10.2	0	1	0
29	1	2	1	33	18.2	15	0	1	1
30	3	2	1	33	13.5	20.2	0	1	1
31	5	2	1	33	15.1	25.5	0	1	1
32	0	2	1	63	6.3589	7.2746	0	1	0
33	1	2	1	63	4.2116	9.3413	0	1	1
34	3	2	1	63	30.5866	4.4898	0	1	1
35	5	2	1	63	18.1818	3.9242	0	1	1
36	0	2	0	63	3.4604	11.9923	0	1	0
37	1	2	0	63	7.6867	6.5724	0	1	1
38	3	2	0	63	16.2206	8.1825	0	1	1
39	5	2	0	63	28.6893	6.4677	0	1	1
40	0	2	0	38	3.115	6.7378	0	1	0
41	1	2	0	38	9.069	6.6819	0	1	1
42	3	2	0	38	15.8952	13.0903	0	1	1
43	5	2	0	38	22.6438	22.4287	0	1	1
44	0	2	1	31	5.3778	2.3055	0	1	0
45	1	2	1	31	2.4505	3.8378	0	1	1
46	3	2	1	31	5.6054	6.1411	0	1	1
47	5	2	1	31	3.2383	5.5777	0	1	1
48	0	2	0	37	12.1971	9.0679	0	1	0
49	1	2	0	37	21.7131	13.0916	0	1	1
50	3	2	0	37	29.8507	23.411	0	1	1
51	5	2	0	37	43.38	34.2277	0	1	1
52	0	2	0	66	8.5487	4.3656	0	1	0
53	1	2	0	66	18.7308	8.7994	0	1	1
54	3	2	0	66	22.8571	14.7673	0	1	1
55	5	2	0	66	23.802	17.0597	0	1	1
56	0	2	0	30	7.9802	7.2565	0	1	0
57	1	2	0	30	13.6938	12.5444	0	1	1
58	3	2	0	30	27.7878	19.5621	0	1	1
59	5	2	0	30	30.8285	20.9852	0	1	1
60	0	2	1	32	8.7956	8.6755	0	1	0
61	1	2	1	32	17.301	15.1108	0	1	1
62	3	2	1	32	34.9274	33.4077	0	1	1
63	5	2	1	32	48.1343	49.9147	0	1	1
64	0	2	0	22	5.3661	4.5323	0	1	0
65	1	2	0	22	14.358	11.4495	0	1	1
66	3	2	0	22	20.8252	19.2053	0	1	1
67	5	2	0	22	28.8549	23.1556	0	1	1
68	0	2	0	24	18.1341	4.9769	0	1	0
69	1	2	0	24	16.8813	11.9171	0	1	1
70	3	2	0	24	27.156	16.1793	0	1	1
71	5	2	0	24	29.0464	14.5957	0	1	1
72	0	2	0	34	13.2253	6.5574	0	1	0
73	1	2	0	34	18.1223	11.3394	0	1	1
74	3	2	0	34	16.0384	12.1469	0	1	1
75	5	2	0	34	24.5514	16.9964	0	1	1
76	0	2	0	24	7.62	7.81	0	1	0
77	1	2	0	24	12.8	13.8	0	1	1
78	3	2	0	24	18.1	18.7	0	1	1
79	5	2	0	24	21.3	19.9	0	1	1
80	0	2	1	25	7.38	14.5	0	1	0
81	1	2	1	25	18.8	23.3	0	1	1
82	3	2	1	25	26.5	28.8	0	1	1
83	5	2	1	25	13.3627	24.2	0	1	1
84	0	2	0	25	1.68269	5.5734	0	1	0
85	1	2	0	25	5.1102	10.4627	0	1	1
86	3	2	0	25	7.1946	13.2604	0	1	1
87	5	2	0	25	6.8527	21.0474	0	1	1
88	0	2	1	35	8.746	9.6702	0	1	0
89	1	2	1	35	16.9929	12.7457	0	1	1
90	3	2	1	35	22.8705	13.834	0	1	1
91	5	2	1	35	21.8331	15.3909	0	1	1
92	0	2	0	41	2.8571	4.461	0	1	0
93	1	2	0	41	5.6364	12.1011	0	1	1
94	3	2	0	41	9.037	18.4975	0	1	1
95	5	2	0	41	5.361	9.262	0	1	1
96	0	2	1	58	3.1403	13.2966	0	1	0
97	1	2	1	58	4.4503	17.8697	0	1	1
98	3	2	1	58	6.5833	20.3287	0	1	1
99	5	2	1	58	9.7325	18.5703	0	1	1
100	0	2	0	25	3.0321	8.8558	0	1	0
101	1	2	0	25	9.4899	10.9842	0	1	1
102	3	2	0	25	12.9403	16.7979	0	1	1
103	5	2	0	25	14.9815	19.2136	0	1	1
104	0	2	0	41	3.4396	7.5645	0	1	0
105	1	2	0	41	14.1581	12.5904	0	1	1
106	3	2	0	41	19.1526	19.171	0	1	1
107	5	2	0	41	20.3379	26.1351	0	1	1
108	0	2	1	50	3.5887	5.80561	0	1	0
109	1	2	1	50	27.381	10.6505	0	1	1
110	3	2	1	50	27.8943	19.3136	0	1	1
111	5	2	1	50	32.5799	40.7758	0	1	1
112	0	2	0	28	3.074	6.58466	0	1	0
113	1	2	0	28	5.8673	7.12626	0	1	1
114	3	2	0	28	9.378	8.26255	0	1	1
115	5	2	0	28	16.7073	14.0584	0	1	1
116	0	2	1	30	5.4072	14.2934	0	1	0
117	1	2	1	30	15.9851	27.1077	0	1	1
118	3	2	1	30	25.3408	36.8114	0	1	1
119	5	2	1	30	28.1097	60.9774	0	1	1
