# Supplementary material for: Intracellular lymphocyte protein biomarkers for early radiological triage in the human population
Source: PLoS One. 2025 Sep 9;20(9):e0331230. doi: 10.1371/journal.pone.0331230 (PMC12419610; doi:10.1371/journal.pone.0331230)
Supplement: S2 Table — (XLSX) [file pone.0331230.s002.xlsx]

## Sheet: Age.Dose
Table S3. Repated measured mixed-effects models results for Dose and Age variables
		BAX
		Day 2									Day 3
	Repeated measures mixed effects model results	Mixed-effects model (REML)	Matching: Stacked								Mixed-effects model (REML)	Matching: Stacked
		Assume sphericity?	No								Assume sphericity?	No
		Alpha	0.05								Alpha	0.05
		Fixed effects (type III)	P value	P value summary	Statistically significant (P < 0.05)?	F (DFn, DFd)	Geisser-Greenhouse's epsilon				Fixed effects (type III)	P value	P value summary	Statistically significant (P < 0.05)?	F (DFn, DFd)	Geisser-Greenhouse's epsilon
		Dose	<0.0001	****	Yes	F (2.433, 240.4) = 227.9	0.4866				Dose	<0.0001	****	Yes	F (3.058, 302.8) = 250.4	0.6117
		Age	0.1771	ns	No	F (2, 99) = 1.761					Age	0.8368	ns	No	F (2, 99) = 0.1785
		Dose x Age	0.0226	*	Yes	F (10, 494) = 2.106					Dose x Age	0.0065	**	Yes	F (10, 495) = 2.487
		Random effects	SD	Variance							Random effects	SD	Variance
		Age Group	8.65	74.82							Donor	12.13	147.2
		Residual	4.715	22.23							Residual	6.403	40.99
		Was the matching effective?									Was the matching effective?
		Chi-square, df	572.5, 1								Chi-square, df	596.7, 1
		P value	<0.0001								P value	<0.0001
		P value summary	****								P value summary	****
		Is there significant matching (P < 0.05)?	Yes								Is there significant matching (P < 0.05)?	Yes
		Data summary									Data summary
		Number of columns (Age)	3								Number of columns (Age)	3
		Number of rows (Dose)	6								Number of rows (Dose)	6
		Number of subjects (Age Group)	102								Number of subjects (Donor)	102
		Number of missing values	1								Number of missing values	0
	Šídák's multiple comparisons tests	Number of families	6								Number of families	6
		Number of comparisons per family	3								Number of comparisons per family	3
		Alpha	0.05								Alpha	0.05
		Šídák's multiple comparisons test	Mean Diff.	95.00% CI of diff.	Below threshold?	Summary	Adjusted P Value				Šídák's multiple comparisons test	Mean Diff.	95.00% CI of diff.	Below threshold?	Summary	Adjusted P Value
		0									0
		18-30 vs. 31-59	1.648	-1.460 to 4.757	No	ns	0.4791				18-30 vs. 31-59	1.039	-3.168 to 5.245	No	ns	0.906
		18-30 vs. 60+	-1.541	-6.107 to 3.024	No	ns	0.7945				18-30 vs. 60+	-3.019	-9.086 to 3.048	No	ns	0.536
		31-59 vs. 60+	-3.19	-7.131 to 0.7516	No	ns	0.1439				31-59 vs. 60+	-4.058	-9.498 to 1.381	No	ns	0.1976
		1									1
		18-30 vs. 31-59	5.005	1.280 to 8.731	Yes	**	0.0051				18-30 vs. 31-59	6.436	-1.407 to 14.28	No	ns	0.1366
		18-30 vs. 60+	1.516	-3.433 to 6.465	No	ns	0.8381				18-30 vs. 60+	1.42	-8.117 to 10.96	No	ns	0.9771
		31-59 vs. 60+	-3.49	-7.702 to 0.7228	No	ns	0.1312				31-59 vs. 60+	-5.016	-12.42 to 2.392	No	ns	0.2718
		2									2
		18-30 vs. 31-59	5.223	1.043 to 9.404	Yes	**	0.0098				18-30 vs. 31-59	1.036	-7.266 to 9.338	No	ns	0.9863
		18-30 vs. 60+	0.7383	-4.760 to 6.236	No	ns	0.983				18-30 vs. 60+	1.004	-8.136 to 10.14	No	ns	0.9905
		31-59 vs. 60+	-4.485	-9.260 to 0.2903	No	ns	0.0715				31-59 vs. 60+	-0.03232	-8.477 to 8.413	No	ns	>0.9999
		3									3
		18-30 vs. 31-59	6.074	1.250 to 10.90	Yes	**	0.0091				18-30 vs. 31-59	-0.4591	-8.509 to 7.591	No	ns	0.9986
		18-30 vs. 60+	3.429	-2.315 to 9.172	No	ns	0.3815				18-30 vs. 60+	0.0972	-9.027 to 9.221	No	ns	>0.9999
		31-59 vs. 60+	-2.646	-7.430 to 2.139	No	ns	0.4458				31-59 vs. 60+	0.5563	-7.921 to 9.034	No	ns	0.9979
		4									4
		18-30 vs. 31-59	6.237	1.824 to 10.65	Yes	**	0.0029				18-30 vs. 31-59	-2.259	-10.35 to 5.837	No	ns	0.8723
		18-30 vs. 60+	2.519	-3.499 to 8.537	No	ns	0.6675				18-30 vs. 60+	-2.752	-12.40 to 6.899	No	ns	0.8645
		31-59 vs. 60+	-3.717	-9.402 to 1.967	No	ns	0.3008				31-59 vs. 60+	-0.4932	-9.596 to 8.610	No	ns	0.9988
		5									5
		18-30 vs. 31-59	5.592	0.2363 to 10.95	Yes	*	0.038				18-30 vs. 31-59	-0.2461	-9.335 to 8.843	No	ns	0.9999
		18-30 vs. 60+	4.616	-1.064 to 10.30	No	ns	0.144				18-30 vs. 60+	-1.847	-12.08 to 8.387	No	ns	0.9605
		31-59 vs. 60+	-0.9762	-6.424 to 4.472	No	ns	0.9614				31-59 vs. 60+	-1.601	-10.91 to 7.708	No	ns	0.9654
		Test details	Mean 1	Mean 2	Mean Diff.	SE of diff.	N1	N2	t	DF	Test details	Mean 1	Mean 2	Mean Diff.	SE of diff.	N1	N2	t	DF
		0									0
		18-30 vs. 31-59	7.294	5.646	1.648	1.255	32	38	1.314	45.95	18-30 vs. 31-59	10.46	9.425	1.039	1.706	32	38	0.6088	53.06
		18-30 vs. 60+	7.294	8.835	-1.541	1.857	32	32	0.8301	57.82	18-30 vs. 60+	10.46	13.48	-3.019	2.466	32	32	1.224	56.55
		31-59 vs. 60+	5.646	8.835	-3.19	1.581	38	32	2.017	39.83	31-59 vs. 60+	9.425	13.48	-4.058	2.19	38	32	1.853	43.45
		1									1
		18-30 vs. 31-59	14.27	9.262	5.005	1.508	32	38	3.32	49.65	18-30 vs. 31-59	29.52	23.09	6.436	3.164	32	38	2.034	45.45
		18-30 vs. 60+	14.27	12.75	1.516	2.015	32	32	0.752	60.62	18-30 vs. 60+	29.52	28.1	1.42	3.886	32	32	0.3654	61.7
		31-59 vs. 60+	9.262	12.75	-3.49	1.699	38	32	2.054	45.17	31-59 vs. 60+	23.09	28.1	-5.016	2.993	38	32	1.676	47.41
		2									2
		18-30 vs. 31-59	16.31	11.08	5.223	1.694	31	38	3.084	51.17	18-30 vs. 31-59	31.78	30.75	1.036	3.385	32	38	0.306	63.52
		18-30 vs. 60+	16.31	15.57	0.7383	2.238	31	32	0.3299	59.59	18-30 vs. 60+	31.78	30.78	1.004	3.724	32	32	0.2695	61.95
		31-59 vs. 60+	11.08	15.57	-4.485	1.929	38	32	2.325	47.11	31-59 vs. 60+	30.75	30.78	-0.03232	3.442	38	32	0.009389	62.63
		3									3
		18-30 vs. 31-59	19.13	13.05	6.074	1.956	32	38	3.105	52.76	18-30 vs. 31-59	33.54	34	-0.4591	3.282	32	38	0.1398	63.53
		18-30 vs. 60+	19.13	15.7	3.429	2.34	32	32	1.465	61.99	18-30 vs. 60+	33.54	33.44	0.0972	3.717	32	32	0.02615	61.58
		31-59 vs. 60+	13.05	15.7	-2.646	1.941	38	32	1.363	53.16	31-59 vs. 60+	34	33.44	0.5563	3.453	38	32	0.1611	60.77
		4									4
		18-30 vs. 31-59	20.64	14.41	6.237	1.798	32	38	3.468	62.37	18-30 vs. 31-59	34.81	37.07	-2.259	3.302	32	38	0.684	64.05
		18-30 vs. 60+	20.64	18.12	2.519	2.444	32	32	1.031	55.43	18-30 vs. 60+	34.81	37.56	-2.752	3.929	32	32	0.7003	60.03
		31-59 vs. 60+	14.41	18.12	-3.717	2.3	38	32	1.616	49.63	31-59 vs. 60+	37.07	37.56	-0.4932	3.702	38	32	0.1332	57.77
		5									5
		18-30 vs. 31-59	23.48	17.89	5.592	2.186	32	38	2.558	65.96	18-30 vs. 31-59	38.49	38.73	-0.2461	3.704	32	38	0.06644	62.07
		18-30 vs. 60+	23.48	18.87	4.616	2.315	32	32	1.994	61.94	18-30 vs. 60+	38.49	40.33	-1.847	4.17	32	32	0.443	61.91
		31-59 vs. 60+	17.89	18.87	-0.9762	2.223	38	32	0.4391	65.23	31-59 vs. 60+	38.73	40.33	-1.601	3.792	38	32	0.4223	60.77
		p53
		Day 2									Day 3
	Repeated measures mixed effects model results	Mixed-effects model (REML)	Matching: Stacked								Mixed-effects model (REML)	Matching: Stacked
		Assume sphericity?	No								Assume sphericity?	No
		Alpha	0.05								Alpha	0.05
		Fixed effects (type III)	P value	P value summary	Statistically significant (P < 0.05)?	F (DFn, DFd)	Geisser-Greenhouse's epsilon				Fixed effects (type III)	P value	P value summary	Statistically significant (P < 0.05)?	F (DFn, DFd)	Geisser-Greenhouse's epsilon
		Dose	<0.0001	****	Yes	F (3.034, 299.8) = 136.0	0.6068				Dose	<0.0001	****	Yes	F (2.906, 286.5) = 250.3	0.5811
		Age	0.0166	*	Yes	F (2, 99) = 4.272					Age groups	0.0114	*	Yes	F (2, 99) = 4.685
		Dose x Age	0.0004	***	Yes	F (10, 494) = 3.277					Dose x Age groups	<0.0001	****	Yes	F (10, 493) = 3.764
		Random effects	SD	Variance							Random effects	SD	Variance
		Subject	6.954	48.35							Donor	9.004	81.08
		Residual	3.897	15.19							Residual	5.693	32.41
		Was the matching effective?									Was the matching effective?
		Chi-square, df	551.0, 1								Chi-square, df	466.6, 1
		P value	<0.0001								P value	<0.0001
		P value summary	****								P value summary	****
		Is there significant matching (P < 0.05)?	Yes								Is there significant matching (P < 0.05)?	Yes
		Data summary									Data summary
		Number of columns (Age)	3								Number of columns (Age groups)	3
		Number of rows (Dose)	6								Number of rows (Dose)	6
		Number of subjects (Subject)	102								Number of subjects (Donor)	102
		Number of missing values	1								Number of missing values	2
	Šídák's multiple comparisons tests	Number of families	6								Number of families	6
		Number of comparisons per family	3								Number of comparisons per family	3
		Alpha	0.05								Alpha	0.05
		Šídák's multiple comparisons test	Mean Diff.	95.00% CI of diff.	Below threshold?	Summary	Adjusted P Value				Šídák's multiple comparisons test	Mean Diff.	95.00% CI of diff.	Below threshold?	Summary	Adjusted P Value
		0									0
		18-30 vs. 31-59	1.648	-1.460 to 4.757	No	ns	0.4791				18-30 vs. 31-59	0.9848	-1.986 to 3.956	No	ns	0.8045
		18-30 vs. 60+	-1.541	-6.107 to 3.024	No	ns	0.7945				18-30 vs. 60+	-2.136	-6.616 to 2.344	No	ns	0.5684
		31-59 vs. 60+	-3.19	-7.131 to 0.7516	No	ns	0.1439				31-59 vs. 60+	-3.121	-7.514 to 1.273	No	ns	0.2344
		1									1
		18-30 vs. 31-59	5.005	1.280 to 8.731	Yes	**	0.0051				18-30 vs. 31-59	5.514	0.5621 to 10.47	Yes	*	0.0243
		18-30 vs. 60+	1.516	-3.433 to 6.465	No	ns	0.8381				18-30 vs. 60+	4.518	-1.007 to 10.04	No	ns	0.1402
		31-59 vs. 60+	-3.49	-7.702 to 0.7228	No	ns	0.1312				31-59 vs. 60+	-0.996	-6.333 to 4.341	No	ns	0.9566
		2									2
		18-30 vs. 31-59	5.223	1.043 to 9.404	Yes	**	0.0098				18-30 vs. 31-59	7.838	2.107 to 13.57	Yes	**	0.004
		18-30 vs. 60+	0.7383	-4.760 to 6.236	No	ns	0.983				18-30 vs. 60+	6.795	0.3812 to 13.21	Yes	*	0.0345
		31-59 vs. 60+	-4.485	-9.260 to 0.2903	No	ns	0.0715				31-59 vs. 60+	-1.043	-7.257 to 5.171	No	ns	0.9678
		3									3
		18-30 vs. 31-59	6.074	1.250 to 10.90	Yes	**	0.0091				18-30 vs. 31-59	8.835	2.548 to 15.12	Yes	**	0.003
		18-30 vs. 60+	3.429	-2.315 to 9.172	No	ns	0.3815				18-30 vs. 60+	7.398	0.1992 to 14.60	Yes	*	0.0422
		31-59 vs. 60+	-2.646	-7.430 to 2.139	No	ns	0.4458				31-59 vs. 60+	-1.438	-8.825 to 5.950	No	ns	0.9512
		4									4
		18-30 vs. 31-59	6.237	1.824 to 10.65	Yes	**	0.0029				18-30 vs. 31-59	8.469	1.758 to 15.18	Yes	**	0.0087
		18-30 vs. 60+	2.519	-3.499 to 8.537	No	ns	0.6675				18-30 vs. 60+	7.089	-0.7256 to 14.90	No	ns	0.0863
		31-59 vs. 60+	-3.717	-9.402 to 1.967	No	ns	0.3008				31-59 vs. 60+	-1.38	-8.901 to 6.142	No	ns	0.9586
		5									5
		18-30 vs. 31-59	5.592	0.2363 to 10.95	Yes	*	0.038				18-30 vs. 31-59	8.35	1.183 to 15.52	Yes	*	0.0172
		18-30 vs. 60+	4.616	-1.064 to 10.30	No	ns	0.144				18-30 vs. 60+	5.315	-3.108 to 13.74	No	ns	0.3334
		31-59 vs. 60+	-0.9762	-6.424 to 4.472	No	ns	0.9614				31-59 vs. 60+	-3.035	-11.12 to 5.050	No	ns	0.7379
		Test details	Mean 1	Mean 2	Mean Diff.	SE of diff.	N1	N2	t	DF	Test details	Mean 1	Mean 2	Mean Diff.	SE of diff.	N1	N2	t	DF
		0									0
		18-30 vs. 31-59	7.294	5.646	1.648	1.255	32	38	1.314	45.95	18-30 vs. 31-59	10.93	9.944	0.9848	1.213	32	38	0.8121	65.84
		18-30 vs. 60+	7.294	8.835	-1.541	1.857	32	32	0.8301	57.82	18-30 vs. 60+	10.93	13.06	-2.136	1.812	32	32	1.178	49.16
		31-59 vs. 60+	5.646	8.835	-3.19	1.581	38	32	2.017	39.83	31-59 vs. 60+	9.944	13.06	-3.121	1.775	38	32	1.758	47.06
		1									1
		18-30 vs. 31-59	14.27	9.262	5.005	1.508	32	38	3.32	49.65	18-30 vs. 31-59	25.88	20.37	5.514	2.02	31	38	2.729	64.76
		18-30 vs. 60+	14.27	12.75	1.516	2.015	32	32	0.752	60.62	18-30 vs. 60+	25.88	21.36	4.518	2.25	31	32	2.008	60.24
		31-59 vs. 60+	9.262	12.75	-3.49	1.699	38	32	2.054	45.17	31-59 vs. 60+	20.37	21.36	-0.996	2.175	38	32	0.4579	62.52
		2									2
		18-30 vs. 31-59	16.31	11.08	5.223	1.694	31	38	3.084	51.17	18-30 vs. 31-59	32.95	25.11	7.838	2.34	32	38	3.35	66.22
		18-30 vs. 60+	16.31	15.57	0.7383	2.238	31	32	0.3299	59.59	18-30 vs. 60+	32.95	26.16	6.795	2.612	32	32	2.601	60.85
		31-59 vs. 60+	11.08	15.57	-4.485	1.929	38	32	2.325	47.11	31-59 vs. 60+	25.11	26.16	-1.043	2.533	38	32	0.4118	62.39
		3									3
		18-30 vs. 31-59	19.13	13.05	6.074	1.956	32	38	3.105	52.76	18-30 vs. 31-59	36.05	27.21	8.835	2.568	32	38	3.44	67.99
		18-30 vs. 60+	19.13	15.7	3.429	2.34	32	32	1.465	61.99	18-30 vs. 60+	36.05	28.65	7.398	2.927	32	32	2.528	57.25
		31-59 vs. 60+	13.05	15.7	-2.646	1.941	38	32	1.363	53.16	31-59 vs. 60+	27.21	28.65	-1.438	3.011	38	32	0.4775	62.15
		4									4
		18-30 vs. 31-59	20.64	14.41	6.237	1.798	32	38	3.468	62.37	18-30 vs. 31-59	38.87	30.4	8.469	2.739	32	38	3.092	65.67
		18-30 vs. 60+	20.64	18.12	2.519	2.444	32	32	1.031	55.43	18-30 vs. 60+	38.87	31.78	7.089	3.181	32	32	2.228	59.94
		31-59 vs. 60+	14.41	18.12	-3.717	2.3	38	32	1.616	49.63	31-59 vs. 60+	30.4	31.78	-1.38	3.062	38	32	0.4506	59.85
		5									5
		18-30 vs. 31-59	23.48	17.89	5.592	2.186	32	38	2.558	65.96	18-30 vs. 31-59	40.25	31.9	8.35	2.924	32	37	2.856	64.8
		18-30 vs. 60+	23.48	18.87	4.616	2.315	32	32	1.994	61.94	18-30 vs. 60+	40.25	34.93	5.315	3.429	32	32	1.55	59.76
		31-59 vs. 60+	17.89	18.87	-0.9762	2.223	38	32	0.4391	65.23	31-59 vs. 60+	31.9	34.93	-3.035	3.29	37	32	0.9226	58.85

## Sheet: Sex.Dose
	S2 Table. Repeated measured mixed effects modeling results for Dose and Age and Sex variables in the fresh adult dataset
		BAX
		Day 2									Day 3
	Repeated measures mixed effects model results	Mixed-effects model (REML)	Matching: Stacked								Mixed-effects model (REML)	Matching: Stacked
		Assume sphericity?	No								Assume sphericity?	No
		Alpha	0.05								Alpha	0.05
		Fixed effects (type III)	P value	P value summary	Statistically significant (P < 0.05)?	F (DFn, DFd)	Geisser-Greenhouse's epsilon				Fixed effects (type III)	P value	P value summary	Statistically significant (P < 0.05)?	F (DFn, DFd)	Geisser-Greenhouse's epsilon
		Dose	<0.0001	****	Yes	F (2.299, 228.9) = 213.2	0.4597				Dose	<0.0001	****	Yes	F (3.107, 310.7) = 251.2	0.6214
		Sex	0.0445	*	Yes	F (1, 100) = 4.142					Sex	0.5329	ns	No	F (1, 100) = 0.3916
		Dose x Sex	0.0539	ns	No	F (5, 498) = 2.193					Dose x Sex	0.9124	ns	No	F (5, 500) = 0.3007
		Random effects	SD	Variance							Random effects	SD	Variance
		Subject	8.858	78.46							Subject	11.89	141.5
		Residual	4.756	22.62							Residual	6.513	42.42
		Was the matching effective?									Was the matching effective?
		Chi-square, df	586.5, 1								Chi-square, df	575.6, 1
		P value	<0.0001								P value	<0.0001
		P value summary	****								P value summary	****
		Is there significant matching (P < 0.05)?	Yes								Is there significant matching (P < 0.05)?	Yes
		Data summary									Data summary
		Number of columns (Sex)	2								Number of columns (Sex)	2
		Number of rows (Dose)	6								Number of rows (Dose)	6
		Number of subjects (Subject)	102								Number of subjects (Subject)	102
		Number of missing values	2								Number of missing values	0
	Šídák's multiple comparisons tests	Number of families	1								Number of families	1
		Number of comparisons per family	6								Number of comparisons per family	6
		Alpha	0.05								Alpha	0.05
		Šídák's multiple comparisons test	Mean Diff.	95.00% CI of diff.	Below threshold?	Summary	Adjusted P Value				Šídák's multiple comparisons test	Mean Diff.	95.00% CI of diff.	Below threshold?	Summary	Adjusted P Value
		Male - Female									Male - Female
		Row 1	1.131	-3.151 to 5.413	No	ns	0.9802				0	1.681	-2.879 to 6.242	No	ns	0.9052
		Row 2	4.39	-0.3216 to 9.102	No	ns	0.0812				1	2.658	-4.487 to 9.803	No	ns	0.9015
		Row 3	3.926	-1.105 to 8.957	No	ns	0.211				2	0.9872	-6.548 to 8.523	No	ns	0.9996
		Row 4	4.231	-1.305 to 9.767	No	ns	0.231				3	1.18	-6.225 to 8.586	No	ns	0.9987
		Row 5	4.689	-1.208 to 10.59	No	ns	0.1937				4	1.855	-5.880 to 9.589	No	ns	0.988
		Row 6	3.847	-2.512 to 10.21	No	ns	0.4942				5	0.7018	-7.563 to 8.967	No	ns	>0.9999
		Test details	Mean 1	Mean 2	Mean Diff.	SE of diff.	N1	N2	t	DF	Test details	Mean 1	Mean 2	Mean Diff.	SE of diff.	N1	N2	t	DF
		Male - Female									Male - Female
		Row 1	8.658	7.527	1.131	1.594	51	49	0.7096	96.73	0	11.86	10.18	1.681	1.699	52	50	0.9897	99.69
		Row 2	18.45	14.06	4.39	1.755	52	50	2.501	99.21	1	28.08	25.42	2.658	2.662	52	50	0.9986	100
		Row 3	21.58	17.66	3.926	1.874	52	50	2.095	99.83	2	31.85	30.87	0.9872	2.806	52	50	0.3518	97.84
		Row 4	24.72	20.49	4.231	2.062	52	50	2.052	99.59	3	34.49	33.31	1.18	2.759	52	50	0.4279	99.99
		Row 5	27.22	22.53	4.689	2.196	52	50	2.135	99.14	4	37.74	35.88	1.855	2.882	52	50	0.6436	99.94
		Row 6	28.98	25.14	3.847	2.367	52	50	1.625	96.61	5	39.77	39.07	0.7018	3.079	52	50	0.2279	99.83
		p53
		Day 2									Day 3
	Repeated measures mixed effects model results	Mixed-effects model (REML)	Matching: Stacked								Mixed-effects model (REML)	Matching: Stacked
		Assume sphericity?	No								Assume sphericity?	Yes
		Alpha	0.05								Alpha	0.05
		Fixed effects (type III)	P value	P value summary	Statistically significant (P < 0.05)?	F (DFn, DFd)	Geisser-Greenhouse's epsilon				Fixed effects (type III)	P value	P value summary	Statistically significant (P < 0.05)?	F (DFn, DFd)
		Dose	<0.0001	****	Yes	F (2.933, 295.7) = 130.1	0.5867				Dose	<0.0001	****	Yes	F (5, 498) = 235.8
		Sex	0.5793	ns	No	F (1, 101) = 0.3093					Sex	0.6944	ns	No	F (1, 100) = 0.1553
		Dose x Sex	0.7164	ns	No	F (5, 504) = 0.5787					Dose x Sex	0.3384	ns	No	F (5, 498) = 1.140
		Random effects	SD	Variance							Random effects	SD	Variance
		Subject	7.269	52.84							Subject	9.389	88.16
		Residual	3.982	15.85							Residual	5.857	34.3
		Was the matching effective?									Was the matching effective?
		Chi-square, df	579.9, 1								Chi-square, df	480.1, 1
		P value	<0.0001								P value	<0.0001
		P value summary	****								P value summary	****
		Is there significant matching (P < 0.05)?	Yes								Is there significant matching (P < 0.05)?	Yes
		Data summary									Data summary
		Number of columns (Sex)	2								Number of columns (Sex)	2
		Number of rows (Dose)	6								Number of rows (Dose)	6
		Number of subjects (Subject)	103								Number of subjects (Subject)	102
		Number of missing values	1								Number of missing values	2
	Šídák's multiple comparisons tests	Number of families	1								Number of families	1
		Number of comparisons per family	6								Number of comparisons per family	6
		Alpha	0.05								Alpha	0.05
		Šídák's multiple comparisons test	Mean Diff.	95.00% CI of diff.	Below threshold?	Summary	Adjusted P Value				Šídák's multiple comparisons test	Predicted (LS) mean diff.	95.00% CI of diff.	Below threshold?	Summary	Adjusted P Value
		Male - Female									Male - Female
		0	1.832	-1.458 to 5.122	No	ns	0.5873				0	1.864	-3.922 to 7.651	No	ns	0.9511
		1	0.9557	-2.875 to 4.787	No	ns	0.9852				1	0.7599	-5.036 to 6.556	No	ns	0.9996
		2	0.4709	-3.852 to 4.794	No	ns	0.9999				2	1.047	-4.739 to 6.833	No	ns	0.9976
		3	0.8637	-3.720 to 5.447	No	ns	0.9967				3	1.687	-4.099 to 7.473	No	ns	0.9698
		4	0.6395	-4.250 to 5.529	No	ns	0.9996				4	0.7798	-5.006 to 6.566	No	ns	0.9995
		5	0.008189	-5.041 to 5.058	No	ns	>0.9999				5	-1.6	-7.395 to 4.195	No	ns	0.9769
		Test details	Mean 1	Mean 2	Mean Diff.	SE of diff.	N1	N2	t	DF	Test details	Predicted (LS) mean 1	Predicted (LS) mean 2	Predicted (LS) mean diff.	SE of diff.	N1	N2	t	DF
		Male - Female									Male - Female
		0	7.992	6.16	1.832	1.22	53	50	1.501	81.55	0	12.13	10.26	1.864	2.192	52	50	0.8506	598
		1	12.27	11.31	0.9557	1.426	53	50	0.6702	95.7	1	22.85	22.09	0.7599	2.196	52	49	0.3461	598
		2	14.19	13.72	0.4709	1.61	53	49	0.2924	99.16	2	28.42	27.38	1.047	2.192	52	50	0.4777	598
		3	16.1	15.24	0.8637	1.707	53	50	0.5061	97.24	3	31.19	29.5	1.687	2.192	52	50	0.7695	598
		4	17.68	17.04	0.6395	1.822	53	50	0.351	100.8	4	33.8	33.02	0.7798	2.192	52	50	0.3558	598
		5	19.81	19.81	0.008189	1.881	53	50	0.004353	100.6	5	34.83	36.43	-1.6	2.195	51	50	0.7287	598
