# Supplementary material for: Intracellular lymphocyte protein biomarkers for early radiological triage in the human population
Source: PLoS One. 2025 Sep 9;20(9):e0331230. doi: 10.1371/journal.pone.0331230 (PMC12419610; doi:10.1371/journal.pone.0331230)
Supplement: S3 Table — The meaning of each variable is described in Materials and Methods section in the main text. (XLSX) [file pone.0331230.s003.xlsx]

## Sheet: Day 2 _ 1 Gy cutoff
Dose	Day	Sex	Age	BAX_lymphocytes	p53_lymphocytes	Young_adult	Middle_aged	Senior	Actual_Exposure_index	Reconstructed_Exposure_index
5	2	0	33	0.7757	3.1464	0	1	0	1	0.0589227
0	2	1	32	8.2896	5.7452	0	1	0	0	0.637834
0	2	0	42	1.1847	2.8644	0	1	0	0	0.0411024
3	2	0	51	11.9385	7.7503	0	1	0	1	0.901256
5	2	0	53	27.9707	25.4372	0	1	0	1	0.958947
3	2	1	22	59.0353	25.1085	1	0	0	1	0.936163
3	2	0	29	21.8605	21.9619	1	0	0	1	0.899875
5	2	1	57	22.6902	20.7872	0	1	0	1	0.950032
1	2	0	53	5.6112	7.0336	0	1	0	1	0.679463
2	2	1	40	15	20.9055	0	1	0	1	0.949672
3	2	0	82	6.9709	12.3686	0	0	1	1	0.844825
2	2	0	62	11.9792	12.7716	0	0	1	1	0.955033
2	2	0	63	13.778	17.389	0	0	1	1	0.970852
2	2	1	41	16.9086	8.0235	0	1	0	1	0.973903
2	2	0	51	3.1491	6.4516	0	1	0	1	0.18079
3	2	1	69	14.5931	15.6921	0	0	1	1	0.97579
3	2	0	53	9.6081	6.7742	0	1	0	1	0.837256
3	2	1	62	27.3239	15.7502	0	0	1	1	0.957509
2	2	0	64	12.6282	16.3761	0	0	1	1	0.956736
2	2	0	63	38.7733	6.7186	0	0	1	1	0.914382
4	2	1	40	24.3159	26.7111	0	1	0	1	0.948708
1	2	1	28	40.6538	4.4326	1	0	0	1	0.822635
3	2	1	40	27.65	26.7158	0	1	0	1	0.948934
3	2	0	28	24.5386	12.0606	1	0	0	1	0.964299
5	2	1	42	32.3342	22.1234	0	1	0	1	0.948518
5	2	0	40	18.1386	18.9128	0	1	0	1	0.946723
0	2	0	40	4.251	5.7971	0	1	0	0	0.222188
1	2	0	51	5.9531	4.6858	0	1	0	1	0.364941
4	2	1	43	20.7317	14.4444	0	1	0	1	0.958243
5	2	0	68	38.5978	10.4715	0	0	1	1	0.934489
3	2	0	62	15.047	17.4521	0	0	1	1	0.953359
4	2	0	30	25.9213	18.9857	1	0	0	1	0.952905
1	2	1	39	8.9641	12.2685	0	1	0	1	0.910858
5	2	0	22	23.7624	25.6173	1	0	0	1	0.950776
5	2	1	70	22.8473	2.0859	0	0	1	1	0.951363
4	2	1	24	46.4854	28.7492	1	0	0	1	0.942807
5	2	1	29	50.2618	21.9812	1	0	0	1	0.943746
0	2	0	33	1.6912	2.6197	0	1	0	0	0.0415552
0	2	0	68	12.3774	15.4839	0	0	1	0	0.96627
1	2	0	42	3.4716	5.2838	0	1	0	1	0.0911247
0	2	1	42	6.2389	3.5045	0	1	0	0	0.256686
1	2	0	62	9.8481	9.2331	0	0	1	1	0.882146
1	2	0	68	20.993	30.3382	0	0	1	1	0.941673
2	2	1	22	45	21.7281	1	0	0	1	0.947689
0	2	1	61	3.6163	14.0931	0	0	1	0	0.588703
5	2	1	23	12.4224	26.1072	1	0	0	1	0.934225
3	2	0	64	12.9115	13.4731	0	0	1	1	0.956616
1	2	1	63	14.6838	8.5177	0	0	1	1	0.95312
3	2	0	58	25.6989	12.3605	0	1	0	1	0.972999
0	2	0	53	5.4076	4.5337	0	1	0	0	0.157904
5	2	0	42	10.5209	17.4603	0	1	0	1	0.946898
5	2	1	28	32.9614	18.1904	1	0	0	1	0.938791
4	2	1	29	47.2353	22.7358	1	0	0	1	0.946124
1	2	1	25	6.2299	26.3598	1	0	0	1	0.748877
4	2	0	32	36.5405	7.8652	0	1	0	1	0.932161
0	2	1	71	15.4317	16.433	0	0	1	0	0.946825
3	2	1	61	25.487	7.7853	0	0	1	1	0.943004
0	2	1	62	5.6917	4.8227	0	0	1	0	0.261505
4	2	1	30	45.628	38.5747	1	0	0	1	0.936616
1	2	0	66	21.3228	21.0615	0	0	1	1	0.968111
1	2	1	62	17.6565	9.0837	0	0	1	1	0.970737
1	2	0	22	18.8999	7.6923	1	0	0	1	0.969644
4	2	0	53	24.5213	16.0256	0	1	0	1	0.976558
5	2	0	47	7.4363	39.06	0	1	0	1	0.864248
0	2	0	42	15.2623	7.0258	0	1	0	0	0.943232
3	2	0	48	28.4389	23.4266	0	1	0	1	0.951212
1	2	1	34	14.7173	7.1103	0	1	0	1	0.930793
2	2	0	67	7.386	2.9412	0	0	1	1	0.362054
1	2	0	40	17.6409	10.2479	0	1	0	1	0.958674
2	2	0	68	27	33.2192	0	0	1	1	0.942966
4	2	1	24	40.8222	33.0508	1	0	0	1	0.94473
4	2	1	55	11.5318	12.2603	0	1	0	1	0.960815
5	2	0	66	29.9468	32.1429	0	0	1	1	0.943711
2	2	1	60	11.8871	25.9259	0	0	1	1	0.905269
0	2	1	41	3.4853	11.0236	0	1	0	0	0.543694
3	2	0	57	40.3867	27.728	0	1	0	1	0.949717
3	2	0	46	8.2661	10.3653	0	1	0	1	0.738365
5	2	0	28	34.5508	29.3948	1	0	0	1	0.946354
2	2	1	70	5.9302	1.35	0	0	1	1	0.250134
4	2	0	38	37.0521	33.377	0	1	0	1	0.946331
2	2	0	42	4.6392	7.461	0	1	0	1	0.251865
0	2	0	24	12.1782	6.261	1	0	0	0	0.92978
4	2	0	53	10.7143	11.4542	0	1	0	1	0.925792
3	2	1	35	16.7901	9.4634	0	1	0	1	0.950672
0	2	1	24	7.1075	0.169	1	0	0	0	0.285434
3	2	0	69	27.1865	17.6565	0	0	1	1	0.956074
3	2	0	23	32.3622	18.8288	1	0	0	1	0.958655
5	2	0	23	20.9938	15.2142	1	0	0	1	0.976377
5	2	1	24	30.4278	23.8884	1	0	0	1	0.951368
2	2	0	23	12.0936	10.3915	1	0	0	1	0.948846
0	2	1	24	15.4593	32.9897	1	0	0	0	0.926012
5	2	1	40	26.6067	31.0323	0	1	0	1	0.944558
4	2	0	24	22.1884	19.7318	1	0	0	1	0.958542
1	2	1	61	11.5318	8.9724	0	0	1	1	0.940944
1	2	0	68	32.2321	10.5665	0	0	1	1	0.941175
4	2	1	61	31.3531	24.1522	0	0	1	1	0.950463
1	2	0	30	9.5041	9.4768	1	0	0	1	0.896705
4	2	0	26	18.3902	18.4992	1	0	0	1	0.961907
2	2	0	40	10.1861	13.6313	0	1	0	1	0.89991
2	2	0	38	24.0971	22.3063	0	1	0	1	0.968883
1	2	1	50	21.3473	1.7115	0	1	0	1	0.805342
1	2	1	28	19.2227	12.9055	1	0	0	1	0.986689
0	2	1	29	13.5302	21.4483	1	0	0	0	0.941002
2	2	0	57	36.3229	28.5576	0	1	0	1	0.948563
3	2	0	51	19.9329	10.2931	0	1	0	1	0.968243
2	2	1	28	28.3137	11.4969	1	0	0	1	0.947883
5	2	0	23	17.8862	9.8859	1	0	0	1	0.971155
0	2	1	35	6.4444	4.2205	0	1	0	0	0.308619
2	2	1	63	21.2066	11.6331	0	0	1	1	0.968857
3	2	1	34	17.9811	14.1117	0	1	0	1	0.956098
4	2	0	57	36.1082	34.547	0	1	0	1	0.943811
0	2	1	37	4.4377	2.8354	0	1	0	0	0.107901
5	2	1	61	23.662	17.9739	0	0	1	1	0.955191
4	2	0	67	9.047	6.5889	0	0	1	1	0.706603
5	2	0	24	5.5145	13.6814	1	0	0	1	0.733478
1	2	1	24	42.8434	37.3749	1	0	0	1	0.941832
4	2	0	62	18.138	40.8922	0	0	1	1	0.911918
2	2	0	32	25.4207	5.8824	0	1	0	1	0.961053
2	2	1	29	41.8485	21.7547	1	0	0	1	0.94869
2	2	1	25	22.7003	12.4024	1	0	0	1	0.953924
2	2	1	34	12.0722	9.8563	0	1	0	1	0.917424
1	2	0	62	16.8434	11.6066	0	0	1	1	0.970232
5	2	0	32	45.8333	11.7964	0	1	0	1	0.938861
3	2	0	28	16.6127	13.9717	1	0	0	1	0.965613
4	2	0	64	14.5923	16.8398	0	0	1	1	0.975166
0	2	0	30	7.8372	5.3571	1	0	0	0	0.538205
3	2	0	63	49.3103	12.5926	0	0	1	1	0.924181
4	2	0	73	13.0971	12.0428	0	0	1	1	0.94613
0	2	1	29	19.9781	5.4367	1	0	0	0	0.958249
1	2	1	24	21.9097	10.472	1	0	0	1	0.954969
4	2	1	25	23.2893	31.4056	1	0	0	1	0.936776
5	2	0	62	26.7842	16.6998	0	0	1	1	0.948275
1	2	0	37	10.4828	6.7834	0	1	0	1	0.806796
0	2	1	60	15.5193	1.6199	0	0	1	0	0.686798
2	2	1	62	26.4906	13.0474	0	0	1	1	0.955899
1	2	1	37	17.3192	5.504	0	1	0	1	0.938574
5	2	1	43	22.381	17.6829	0	1	0	1	0.951472
0	2	1	75	13.2589	6.9021	0	0	1	0	0.925749
4	2	1	34	13.955	20	0	1	0	1	0.943792
3	2	1	23	10.828	20.8273	1	0	0	1	0.917096
3	2	1	61	23.0968	21.594	0	0	1	1	0.956231
1	2	1	28	20.7407	9.9956	1	0	0	1	0.943179
1	2	1	69	17.2945	9.3023	0	0	1	1	0.96994
3	2	0	64	33.9398	39.7021	0	0	1	1	0.931987
1	2	0	24	4.6043	13.0919	1	0	0	1	0.700327
1	2	1	30	23.3953	26.8523	1	0	0	1	0.940922
4	2	1	69	29.2196	17.4477	0	0	1	1	0.947972
4	2	0	63	50.892	12.8686	0	0	1	1	0.925275
3	2	0	38	31.0243	28.3254	0	1	0	1	0.94572
5	2	0	57	45.605	27.2457	0	1	0	1	0.948076
2	2	1	30	31.7422	29.0889	1	0	0	1	0.943624
3	2	0	68	23.3498	19.5341	0	0	1	1	0.952061
0	2	1	25	4.6025	4.9473	1	0	0	0	0.542172
5	2	0	68	33.9549	23.2171	0	0	1	1	0.948079
2	2	1	35	14.9684	12.22	0	1	0	1	0.950339
3	2	1	30	38.6785	29.6041	1	0	0	1	0.94464
3	2	0	32	35.0204	7.2489	0	1	0	1	0.928834
5	2	1	63	29.7373	19.3268	0	0	1	1	0.942624
3	2	1	51	17.395	7.5997	0	1	0	1	0.954785
0	2	1	55	15.9615	6.4413	0	1	0	0	0.946958
4	2	1	32	31.5259	10.8761	0	1	0	1	0.933675
0	2	1	34	5.9459	5.1896	0	1	0	0	0.426292
4	2	1	75	12.9492	9.8969	0	0	1	1	0.930115
2	2	1	41	18.6361	8.7468	0	1	0	1	0.955632
0	2	1	63	4.3639	2.9162	0	0	1	0	0.164528
3	2	1	39	8.8502	17.3767	0	1	0	1	0.908138
3	2	1	34	27.1619	6.8715	0	1	0	1	0.937631
3	2	1	61	18.5897	13.3028	0	0	1	1	0.974619
0	2	0	48	5.1122	4.766	0	1	0	0	0.299282
2	2	1	50	28.6344	3.8667	0	1	0	1	0.919293
2	2	1	24	33.8651	20.3379	1	0	0	1	0.944071
1	2	1	64	9.8394	21.6736	0	0	1	1	0.936507
4	2	0	29	18.8267	23.494	1	0	0	1	0.897672
2	2	1	24	19.8515	11.9856	1	0	0	1	0.983204
2	2	0	29	20.6323	22.646	1	0	0	1	0.940541
2	2	1	39	11.6865	11.1383	0	1	0	1	0.9133
2	2	1	64	11.9792	19.7303	0	0	1	1	0.959005
4	2	0	40	36.6573	18.0769	0	1	0	1	0.948005
0	2	0	58	14.2652	2.0297	0	1	0	0	0.676598
5	2	0	67	6.7191	7.0234	0	0	1	1	0.52987
3	2	0	24	6.2259	10.3346	1	0	0	1	0.675
4	2	1	27	28.5519	12.987	1	0	0	1	0.964723
3	2	1	43	21.25	14.9893	0	1	0	1	0.960607
1	2	1	61	14.1166	13.2956	0	0	1	1	0.96628
1	2	1	23	13.602	12.8422	1	0	0	1	0.969564
2	2	1	29	25.6458	23.6128	1	0	0	1	0.947394
1	2	0	33	2.9392	3.2777	0	1	0	1	0.0725269
0	2	0	64	7.1744	13.7813	0	0	1	0	0.82428
5	2	0	51	18.3673	10.7977	0	1	0	1	0.970416
3	2	1	61	7.8772	14.0517	0	0	1	1	0.846373
3	2	1	32	22.9592	16.4271	0	1	0	1	0.966011
4	2	0	42	24.7532	15.3147	0	1	0	1	0.982448
3	2	1	63	21.2931	12.3116	0	0	1	1	0.965825
1	2	0	23	3.167	6.2927	1	0	0	1	0.140763
0	2	0	30	2.0364	6.0606	1	0	0	0	0.106139
5	2	0	64	41.6365	43.0836	0	0	1	1	0.938703
5	2	0	46	10.1542	7.6226	0	1	0	1	0.904032
0	2	0	32	11.9259	6.5295	0	1	0	0	0.810563
1	2	0	62	11.0953	6.2654	0	0	1	1	0.892274
1	2	0	48	19.6941	12.8945	0	1	0	1	0.938575
3	2	1	25	24.5642	14.9721	1	0	0	1	0.931003
1	2	0	33	8.6305	7.0053	0	1	0	1	0.711303
5	2	1	25	25.6382	35.8117	1	0	0	1	0.938019
1	2	1	60	10.5118	27.8846	0	0	1	1	0.890203
5	2	1	24	41.012	27.1277	1	0	0	1	0.938578
2	2	1	51	22.1703	6.4415	0	1	0	1	0.956643
0	2	0	62	5.9038	9.0694	0	0	1	0	0.569974
4	2	0	24	5.9379	13.4821	1	0	0	1	0.668459
4	2	1	37	25.3696	8.6115	0	1	0	1	0.951683
0	2	0	64	6.5663	3.5915	0	0	1	0	0.226574
4	2	0	48	33.1839	22.9145	0	1	0	1	0.948277
0	2	0	24	2.625	4.3254	1	0	0	0	0.104477
5	2	1	64	17.2136	30.318	0	0	1	1	0.933176
3	2	1	28	39.2435	6.0711	1	0	0	1	0.926975
2	2	1	61	17.1642	11.8531	0	0	1	1	0.979604
2	2	1	28	27.8161	19.6511	1	0	0	1	0.973596
1	2	1	24	23.8063	16.1765	1	0	0	1	0.966053
1	2	0	29	13.5714	23.1426	1	0	0	1	0.955374
5	2	0	62	26.101	20.5156	0	0	1	1	0.955906
5	2	0	24	46.729	27.6347	1	0	0	1	0.945343
4	2	1	42	42.145	10.7997	0	1	0	1	0.916746
0	2	1	66	8.4963	7.0965	0	0	1	0	0.811633
1	2	0	57	29.3598	18.8732	0	1	0	1	0.950829
0	2	0	82	1.4621	2.4896	0	0	1	0	0.0504735
4	2	0	60	19.619	11.3661	0	0	1	1	0.981591
4	2	1	28	39.3617	18.1333	1	0	0	1	0.948511
2	2	0	58	27.8285	8.3008	0	1	0	1	0.963517
1	2	1	23	10.3917	15.3635	1	0	0	1	0.947499
5	2	1	24	51.4386	29.6998	1	0	0	1	0.943263
3	2	1	75	34.1748	13.2394	0	0	1	1	0.935695
3	2	1	76	39.1408	27.3859	0	0	1	1	0.938071
5	2	1	57	36.166	14.5	0	1	0	1	0.936669
0	2	1	28	10.5505	9.1703	1	0	0	0	0.931022
1	2	1	71	29.1888	29.8422	0	0	1	1	0.946762
1	2	0	26	11.0769	9.589	1	0	0	1	0.916534
3	2	1	24	34.3666	24.7664	1	0	0	1	0.941847
3	2	0	68	34.3113	11.9658	0	0	1	1	0.938932
2	2	0	46	10.373	16.1017	0	1	0	1	0.925207
0	2	0	51	4.0915	8.6686	0	1	0	0	0.267792
3	2	1	41	17.7754	9.1176	0	1	0	1	0.976641
1	2	0	23	17.3142	8.6275	1	0	0	1	0.963491
1	2	1	32	12.7408	6.3566	0	1	0	1	0.834492
3	2	0	73	14.2857	9.2929	0	0	1	1	0.947151
1	2	0	73	10.3345	7.0791	0	0	1	1	0.874633
5	2	1	68	9.9122	6.5257	0	0	1	1	0.830373
1	2	0	38	21.3068	18.6559	0	1	0	1	0.977977
2	2	0	66	24.2038	28.6022	0	0	1	1	0.946466
4	2	0	23	24.5626	31.2628	1	0	0	1	0.942477
5	2	0	38	40	41.9065	0	1	0	1	0.938586
3	2	0	62	17.8037	14.0684	0	0	1	1	0.966393
5	2	1	32	34.0311	23.1218	0	1	0	1	0.945048
4	2	1	35	10.9489	10.0195	0	1	0	1	0.922402
0	2	0	63	21.0062	3.211	0	0	1	0	0.951178
4	2	1	41	21.021	11.9698	0	1	0	1	0.978121
2	2	0	33	2.5385	2.6694	0	1	0	1	0.0577761
2	2	0	26	19.545	5.2747	1	0	0	1	0.966506
1	2	1	75	8.1522	3.5492	0	0	1	1	0.743019
3	2	0	47	4.2071	15.6028	0	1	0	1	0.558035
2	2	1	27	15.1579	10.5682	1	0	0	1	0.976341
0	2	1	28	12.9197	5.1372	1	0	0	0	0.899844
4	2	1	60	11.8519	3.4141	0	0	1	1	0.906658
3	2	1	23	31.677	20.598	1	0	0	1	0.944415
0	2	0	28	6.2261	4	1	0	0	0	0.222031
5	2	0	63	13.0021	17.0492	0	0	1	1	0.953427
2	2	1	61	7.9724	14.951	0	0	1	1	0.897342
2	2	1	25	13.3721	28.3262	1	0	0	1	0.925662
3	2	1	57	22.6994	19.1235	0	1	0	1	0.941459
4	2	1	66	32.7611	15.8311	0	0	1	1	0.946537
2	2	1	28	42.5699	8.3984	1	0	0	1	0.852014
2	2	0	23	4.3733	6.9851	1	0	0	1	0.297294
2	2	0	57	30.3286	15.7543	0	1	0	1	0.946493
1	2	0	60	14.4545	7.9143	0	0	1	1	0.960132
3	2	0	26	16.8596	15.9266	1	0	0	1	0.970751
5	2	1	60	24.539	26.0218	0	0	1	1	0.945675
2	2	0	64	23.7415	36.998	0	0	1	1	0.924222
2	2	1	61	19.2182	17.1514	0	0	1	1	0.968262
2	2	0	40	27.3009	11.477	0	1	0	1	0.949761
0	2	0	24	21.7306	6.4043	1	0	0	0	0.917052
4	2	1	23	14.2738	16.6215	1	0	0	1	0.944503
5	2	0	37	20.1916	13.7316	0	1	0	1	0.962465
0	2	1	61	9.2269	6.1438	0	0	1	0	0.830011
2	2	1	61	19.2994	24.1636	0	0	1	1	0.951136
3	2	1	70	20.5772	0.6565	0	0	1	1	0.942749
1	2	0	28	6.1538	11.341	1	0	0	1	0.847025
2	2	1	66	24.5575	13.594	0	0	1	1	0.970768
5	2	1	60	24.9226	2.3116	0	0	1	1	0.947984
5	2	1	37	28.2185	14.0083	0	1	0	1	0.958933
5	2	1	66	37.6582	19.2149	0	0	1	1	0.942859
2	2	1	68	9.4304	3.6113	0	0	1	1	0.681429
4	2	0	28	30.536	21.3529	1	0	0	1	0.945332
0	2	0	40	2.0665	4.6523	0	1	0	0	0.156073
4	2	1	39	17.6198	19.6859	0	1	0	1	0.949667
2	2	1	75	28.9243	12.4388	0	0	1	1	0.948269
4	2	1	28	34.471	24.5822	1	0	0	1	0.946378
5	2	0	23	28.9811	35.2283	1	0	0	1	0.942346
3	2	0	24	24.2574	22.8863	1	0	0	1	0.944317
4	2	1	34	30.0089	9.0909	0	1	0	1	0.944655
0	2	1	68	3.9499	2.6403	0	0	1	0	0.0936103
5	2	0	62	28.2353	23.8532	0	0	1	1	0.950817
1	2	0	58	22.1546	6.9519	0	1	0	1	0.961158
5	2	0	73	16.3947	16.3417	0	0	1	1	0.950761
3	2	0	23	11.9871	5.3333	1	0	0	1	0.824683
1	2	1	61	5.943	11.3492	0	0	1	1	0.83143
3	2	1	42	39.2157	4.8387	0	1	0	1	0.906319
4	2	1	50	26.226	3.8337	0	1	0	1	0.909555
0	2	1	70	3.043	1.3233	0	0	1	0	0.0820287

## Sheet: Day 3 _ 1 Gy cutoff
S3 Table. Level 1 model predictions of Exposure Index based on the testing portion of the fresh adult dataset generated by the stacking ensemble. The meaning of each variable is described in Materials and Methods section in the main text.
Dose	Day	Sex	Age	BAX_lymphocytes	p53_lymphocytes	Young_adult	Middle_aged	Senior	Actual_Exposure_index	Reconstructed_Exposure_index
5	3	0	33	14.7122	18.7452	0	1	0	1	0.969095
0	3	1	32	9.0319	9.08	0	1	0	0	0.100081
0	3	0	42	3.6765	8.75	0	1	0	0	0.0693736
3	3	0	51	39.7035	31.734	0	1	0	1	0.971863
5	3	0	53	41.1514	45.283	0	1	0	1	0.972178
3	3	1	22	75.6719	48.7931	1	0	0	1	0.972598
3	3	0	29	26.5709	32.4363	1	0	0	1	0.971887
5	3	1	57	27.59	33.6401	0	1	0	1	0.972632
1	3	0	53	17.723	14.4285	0	1	0	1	0.846204
2	3	1	40	38.8445	36.7548	0	1	0	1	0.972507
3	3	0	82	20.0614	22.376	0	0	1	1	0.968302
2	3	0	62	25.7313	18.7744	0	0	1	1	0.969401
2	3	0	63	28.3538	17.9641	0	0	1	1	0.969097
2	3	1	41	23.9719	14.5833	0	1	0	1	0.949424
2	3	0	51	26.9899	21.4901	0	1	0	1	0.968768
3	3	1	69	1.4808	38.4709	0	0	1	1	0.897517
3	3	0	53	30.665	19.4529	0	1	0	1	0.970833
3	3	1	62	30.4958	33.3809	0	0	1	1	0.971639
2	3	0	64	18.4615	22.6459	0	0	1	1	0.895271
2	3	0	63	65.2937	20.0873	0	0	1	1	0.972117
4	3	1	40	51.6456	45.4545	0	1	0	1	0.972554
1	3	1	28	50.6173	12.0898	1	0	0	1	0.966985
3	3	1	40	54.5553	45.6597	0	1	0	1	0.972538
3	3	0	28	42.7911	41.3598	1	0	0	1	0.972566
5	3	1	42	39.0274	37.4421	0	1	0	1	0.972569
5	3	0	40	32.267	33.4895	0	1	0	1	0.97245
0	3	0	40	5.7116	9.3126	0	1	0	0	0.183359
1	3	0	51	16.2209	12.4704	0	1	0	1	0.717924
4	3	1	43	45.3653	27.5968	0	1	0	1	0.972539
5	3	0	68	41.6918	35.9645	0	0	1	1	0.972574
3	3	0	62	40.9449	30.7054	0	0	1	1	0.97231
4	3	0	30	23.8295	33.4111	1	0	0	1	0.972314
1	3	1	39	20.6098	22.9931	0	1	0	1	0.970039
5	3	0	22	38.6107	40.2778	1	0	0	1	0.972553
5	3	1	70	29.2683	5.6572	0	0	1	1	0.960946
4	3	1	24	54.7051	59.4071	1	0	0	1	0.972588
5	3	1	29	46.2804	53.6979	1	0	0	1	0.97258
0	3	0	33	10.4079	8.0595	0	1	0	0	0.0911043
0	3	0	68	25.543	13.9159	0	0	1	0	0.970601
1	3	0	42	9.4041	18.9324	0	1	0	1	0.223466
0	3	1	42	8.3736	9.2955	0	1	0	0	0.0730483
1	3	0	62	11.9892	12.4004	0	0	1	1	0.0856384
1	3	0	68	34.3361	32.2337	0	0	1	1	0.972493
2	3	1	22	74.4244	44.1258	1	0	0	1	0.972547
0	3	1	61	8.1101	8.5253	0	0	1	0	0.0725309
5	3	1	23	41.5885	45.4545	1	0	0	1	0.972581
3	3	0	64	20.4503	25.2198	0	0	1	1	0.913485
1	3	1	63	24.9095	25.1948	0	0	1	1	0.967965
3	3	0	58	52.1561	15.2275	0	1	0	1	0.971716
0	3	0	53	5.3392	11.0398	0	1	0	0	0.0687
5	3	0	42	15.4146	29.9771	0	1	0	1	0.936899
5	3	1	28	47.1626	29.2818	1	0	0	1	0.972568
4	3	1	29	51.8094	44.5161	1	0	0	1	0.972549
1	3	1	25	30.7062	30.0371	1	0	0	1	0.97183
4	3	0	32	35.4489	27.553	0	1	0	1	0.972476
0	3	1	71	16.4535	16.9042	0	0	1	0	0.967065
3	3	1	61	43.8863	38.1883	0	0	1	1	0.972577
0	3	1	62	5.4494	9.7679	0	0	1	0	0.112663
4	3	1	30	45.5085	56.8917	1	0	0	1	0.972592
1	3	0	66	29.9095	22.775	0	0	1	1	0.961118
1	3	1	62	22.8843	26.9536	0	0	1	1	0.970273
1	3	0	22	27.3415	23.9654	1	0	0	1	0.960779
4	3	0	53	37.1787	44.2672	0	1	0	1	0.972534
5	3	0	47	33.3118	32.5648	0	1	0	1	0.970618
0	3	0	42	10.7471	11.7483	0	1	0	0	0.0763003
3	3	0	48	58.3466	52.6735	0	1	0	1	0.972546
1	3	1	34	20.2152	34.5161	0	1	0	1	0.971415
2	3	0	67	14.1432	15.6886	0	0	1	1	0.739783
1	3	0	40	36.2035	33.4211	0	1	0	1	0.972333
2	3	0	68	33.1014	40.5181	0	0	1	1	0.972542
4	3	1	24	49.6723	35.4677	1	0	0	1	0.972547
4	3	1	55	25.8741	23.4769	0	1	0	1	0.969476
5	3	0	66	49.923	43.9978	0	0	1	1	0.972566
2	3	1	60	27.1754	47.4799	0	0	1	1	0.972421
0	3	1	41	6.3892	13.2592	0	1	0	0	0.0785699
3	3	0	57	48.8114	31.2897	0	1	0	1	0.972564
3	3	0	46	21.3107	15.415	0	1	0	1	0.853457
5	3	0	28	51.3657	47.1517	1	0	0	1	0.972566
2	3	1	70	34.7482	7.5139	0	0	1	1	0.95225
4	3	0	38	50.5703	56.4961	0	1	0	1	0.972591
2	3	0	42	9.6953	25.4725	0	1	0	1	0.274583
0	3	0	24	6.25	24.8885	1	0	0	0	0.314736
4	3	0	53	36.9985	30.8792	0	1	0	1	0.972508
3	3	1	35	18.266	35.0785	0	1	0	1	0.971723
0	3	1	24	2.1203	7.4814	1	0	0	0	0.0772181
3	3	0	69	42.9072	40.3487	0	0	1	1	0.97256
3	3	0	23	35.5572	39.8744	1	0	0	1	0.97171
5	3	0	23	34.6066	42.3145	1	0	0	1	0.972574
5	3	1	24	10.8802	28.0226	1	0	0	1	0.954563
2	3	0	23	25.1599	30.3342	1	0	0	1	0.969086
0	3	1	24	18.7879	20.9025	1	0	0	0	0.881145
5	3	1	40	46.4924	42.613	0	1	0	1	0.972574
4	3	0	24	27.1287	39.5793	1	0	0	1	0.971494
1	3	1	61	29.2857	22.0957	0	0	1	1	0.960828
1	3	0	68	32.2309	26.2346	0	0	1	1	0.970819
4	3	1	61	27.691	31.7675	0	0	1	1	0.972005
1	3	0	30	19.3987	26.4212	1	0	0	1	0.905066
4	3	0	26	40.8399	36.4956	1	0	0	1	0.972329
2	3	0	40	21.9681	23.3796	0	1	0	1	0.970761
2	3	0	38	48.228	55.9035	0	1	0	1	0.972591
1	3	1	50	21.1952	7.5115	0	1	0	1	0.97074
1	3	1	28	30.0813	36.1299	1	0	0	1	0.971462
0	3	1	29	10.8978	18.7097	1	0	0	0	0.953729
2	3	0	57	77.9887	20.9325	0	1	0	1	0.972449
3	3	0	51	34.0353	18.7139	0	1	0	1	0.959175
2	3	1	28	39.0438	27.3094	1	0	0	1	0.972539
5	3	0	23	27.3077	31.8084	1	0	0	1	0.969134
0	3	1	35	7.8125	15.6495	0	1	0	0	0.148952
2	3	1	63	26.6192	33.4816	0	0	1	1	0.971233
3	3	1	34	27.5297	41.2195	0	1	0	1	0.972524
4	3	0	57	52.4849	31.6667	0	1	0	1	0.972549
0	3	1	37	5.8269	6.369	0	1	0	0	0.109747
5	3	1	61	48.9904	48.2026	0	0	1	1	0.972573
4	3	0	67	20.1411	24.1422	0	0	1	1	0.971169
5	3	0	24	23.5632	26.9231	1	0	0	1	0.972186
1	3	1	24	72.0158	30.2158	1	0	0	1	0.971981
4	3	0	62	37.577	33.0262	0	0	1	1	0.972561
2	3	0	32	30.4852	20.9689	0	1	0	1	0.971695
2	3	1	29	44.3892	37.7327	1	0	0	1	0.97256
2	3	1	25	28.36	36.0393	1	0	0	1	0.971656
2	3	1	34	28.6137	38.0808	0	1	0	1	0.97226
1	3	0	62	30.6347	22.4129	0	0	1	1	0.958732
5	3	0	32	32.2621	27.2947	0	1	0	1	0.972489
3	3	0	28	27.2619	36.2948	1	0	0	1	0.972036
4	3	0	64	21.8929	25.5226	0	0	1	1	0.939519
0	3	0	30	8.6216	11.8323	1	0	0	0	0.0705298
3	3	0	63	65.9785	24.0812	0	0	1	1	0.97233
4	3	0	73	49.1252	15.887	0	0	1	1	0.969331
0	3	1	29	16.7253	8.5294	1	0	0	0	0.647395
1	3	1	24	29.7826	28.2548	1	0	0	1	0.9718
4	3	1	25	36.8517	44.4828	1	0	0	1	0.97255
5	3	0	62	45.3983	39.1969	0	0	1	1	0.972589
1	3	0	37	11.9284	13.2473	0	1	0	1	0.201457
0	3	1	60	3.6711	5.1573	0	0	1	0	0.570428
2	3	1	62	32.0525	34.017	0	0	1	1	0.97226
1	3	1	37	21.4005	20.6691	0	1	0	1	0.969246
5	3	1	43	43.0097	27.7008	0	1	0	1	0.97254
0	3	1	75	38.674	7.6923	0	0	1	0	0.966039
4	3	1	34	34.3942	49.1155	0	1	0	1	0.972586
3	3	1	23	14.1051	33.6294	1	0	0	1	0.971042
3	3	1	61	20.1234	27.7479	0	0	1	1	0.97084
1	3	1	28	30.4523	25.5277	1	0	0	1	0.972367
1	3	1	69	3.0521	24.2158	0	0	1	1	0.197018
3	3	0	64	57.8677	50	0	0	1	1	0.97254
1	3	0	24	24.2295	24.5498	1	0	0	1	0.963862
1	3	1	30	35.7877	44.1517	1	0	0	1	0.972504
4	3	1	69	2.5063	39.1392	0	0	1	1	0.873717
4	3	0	63	71.1698	29.3118	0	0	1	1	0.972484
3	3	0	38	47.1189	56.6709	0	1	0	1	0.972589
5	3	0	57	75.6738	37.9144	0	1	0	1	0.972568
2	3	1	30	42.1494	52.2099	1	0	0	1	0.972604
3	3	0	68	39.3186	44.3119	0	0	1	1	0.97258
0	3	1	25	8.2437	12.7224	1	0	0	0	0.433868
5	3	0	68	42.6654	49.5208	0	0	1	1	0.972591
2	3	1	35	30.1189	33.3918	0	1	0	1	0.971997
3	3	1	30	41.8469	56.0888	1	0	0	1	0.972626
3	3	0	32	35.0988	26.1759	0	1	0	1	0.972437
5	3	1	63	44.0523	45.858	0	0	1	1	0.972576
3	3	1	51	21.1312	6.3677	0	1	0	1	0.967357
0	3	1	55	12.7726	16.5948	0	1	0	0	0.687835
4	3	1	32	52.2613	25.6518	0	1	0	1	0.972388
0	3	1	34	7.9772	8.0666	0	1	0	0	0.111585
4	3	1	75	27.3247	17.4519	0	0	1	1	0.959646
2	3	1	41	27.7778	33.7825	0	1	0	1	0.97195
0	3	1	63	8.4482	12.8643	0	0	1	0	0.438798
3	3	1	39	25.8922	41.2145	0	1	0	1	0.972421
3	3	1	34	47.1581	23.2446	0	1	0	1	0.972581
3	3	1	61	37.1563	27.1457	0	0	1	1	0.972094
0	3	0	48	13.956	9.7095	0	1	0	0	0.260609
2	3	1	50	29.4062	9.2593	0	1	0	1	0.971516
2	3	1	24	48.5953	48.7737	1	0	0	1	0.972639
1	3	1	64	42.1408	21.5881	0	0	1	1	0.918772
4	3	0	29	24.5442	33.6008	1	0	0	1	0.972165
2	3	1	24	13.8393	23.8208	1	0	0	1	0.63051
2	3	0	29	19.1558	32.7225	1	0	0	1	0.962186
2	3	1	39	28.087	28.8868	0	1	0	1	0.972005
2	3	1	64	48.9058	24.7353	0	0	1	1	0.965133
4	3	0	40	52.6163	47.0649	0	1	0	1	0.97256
0	3	0	58	18.8098	4.2225	0	1	0	0	0.570507
5	3	0	67	23.1334	22.7244	0	0	1	1	0.971531
3	3	0	24	13.0263	22.6081	1	0	0	1	0.88777
4	3	1	27	32.2957	49.4301	1	0	0	1	0.971356
3	3	1	43	36.6502	24.4186	0	1	0	1	0.972057
1	3	1	61	14.1258	15.2414	0	0	1	1	0.809385
1	3	1	23	19.8253	32.0317	1	0	0	1	0.969898
2	3	1	29	23.6601	46.0138	1	0	0	1	0.972525
1	3	0	33	5.4485	8.4663	0	1	0	1	0.12984
0	3	0	64	22.1836	21.7564	0	0	1	0	0.902898
5	3	0	51	49.958	41.8852	0	1	0	1	0.972606
3	3	1	61	12.743	31.4757	0	0	1	1	0.905782
3	3	1	32	37.2332	27.1893	0	1	0	1	0.972479
4	3	0	42	35.2137	31.1972	0	1	0	1	0.970632
3	3	1	63	42.9499	33.8369	0	0	1	1	0.972561
1	3	0	23	9.4423	10.0308	1	0	0	1	0.0760439
0	3	0	30	5.1869	6.2338	1	0	0	0	0.0710866
5	3	0	64	64.4558	51.9231	0	0	1	1	0.972553
5	3	0	46	23.4664	9.3458	0	1	0	1	0.840002
0	3	0	32	13.3008	9.3713	0	1	0	0	0.105186
1	3	0	62	24.1733	18.2846	0	0	1	1	0.934294
1	3	0	48	40.0984	30.364	0	1	0	1	0.971997
3	3	1	25	26.2295	44.1477	1	0	0	1	0.972291
1	3	0	33	20.2474	17.6727	0	1	0	1	0.830056
5	3	1	25	40.4255	44.9388	1	0	0	1	0.972576
1	3	1	60	26.333	39.5161	0	0	1	1	0.9622
5	3	1	24	86.3994	41.8018	1	0	0	1	0.972636
2	3	1	51	20.5862	20.6897	0	1	0	1	0.971516
0	3	0	62	11.4478	12.3633	0	0	1	0	0.080081
4	3	0	24	16.9611	29.1241	1	0	0	1	0.971223
4	3	1	37	47.1182	29.9016	0	1	0	1	0.97251
0	3	0	64	4.3011	13.7434	0	0	1	0	0.0756639
4	3	0	48	60.2679	52.8557	0	1	0	1	0.972555
0	3	0	24	7.5328	11.4199	1	0	0	0	0.0726902
5	3	1	64	62.411	25.3417	0	0	1	1	0.97234
3	3	1	28	50.7109	15.7005	1	0	0	1	0.972244
2	3	1	61	32.9866	30.1036	0	0	1	1	0.970812
2	3	1	28	35.4244	38.8889	1	0	0	1	0.957653
1	3	1	24	37.9545	39.1979	1	0	0	1	0.972124
1	3	0	29	22.0222	25.8255	1	0	0	1	0.929967
5	3	0	62	41.909	35.942	0	0	1	1	0.972548
5	3	0	24	50.411	50.6639	1	0	0	1	0.972582
4	3	1	42	51.9397	21.5182	0	1	0	1	0.972351
0	3	1	66	16.9851	14.3947	0	0	1	0	0.796714
1	3	0	57	29.385	19.9525	0	1	0	1	0.961659
0	3	0	82	7.1278	7.0628	0	0	1	0	0.0952362
4	3	0	60	45.7815	23.3894	0	0	1	1	0.971529
4	3	1	28	41.0584	31.5212	1	0	0	1	0.972371
2	3	0	58	42.947	22.1146	0	1	0	1	0.971148
1	3	1	23	14.0026	23.2402	1	0	0	1	0.933633
5	3	1	24	55.4874	58.8539	1	0	0	1	0.972585
3	3	1	75	47.3199	30.4731	0	0	1	1	0.972537
3	3	1	76	60.6593	28.9389	0	0	1	1	0.972495
5	3	1	57	38.316	29.5216	0	1	0	1	0.972552
0	3	1	28	10.6931	20.8023	1	0	0	0	0.279919
1	3	1	71	42.1199	33.3959	0	0	1	1	0.972558
1	3	0	26	21.2469	19.9896	1	0	0	1	0.93907
3	3	1	24	49.8753	41.2859	1	0	0	1	0.972581
3	3	0	68	40.3453	24.5077	0	0	1	1	0.97216
2	3	0	46	17	12.6194	0	1	0	1	0.746494
0	3	0	51	7.4707	9.8269	0	1	0	0	0.151477
3	3	1	41	27.4216	12.9252	0	1	0	1	0.96286
1	3	0	23	17.1949	11.3328	1	0	0	1	0.175547
1	3	1	32	28.7303	17.1461	0	1	0	1	0.963265
3	3	0	73	36.9332	22.3983	0	0	1	1	0.971506
1	3	0	73	34.8272	14.4784	0	0	1	1	0.959937
5	3	1	68	31.8627	5.6117	0	0	1	1	0.953179
1	3	0	38	40.8932	44.2733	0	1	0	1	0.971736
2	3	0	66	39.1785	29.9095	0	0	1	1	0.971353
4	3	0	23	34.8854	60.6813	1	0	0	1	0.97261
5	3	0	38	50.2793	52.6413	0	1	0	1	0.972628
3	3	0	62	29.237	21.2344	0	0	1	1	0.961523
5	3	1	32	45.9818	37.6025	0	1	0	1	0.972558
4	3	1	35	27.2432	33.4101	0	1	0	1	0.972189
0	3	0	63	35.0134	9.1696	0	0	1	0	0.739614
4	3	1	41	30.2738	12.3596	0	1	0	1	0.957912
2	3	0	33	7.4873	10.2534	0	1	0	1	0.205632
2	3	0	26	24.1745	18.476	1	0	0	1	0.956948
1	3	1	75	13.3092	9.8398	0	0	1	1	0.094759
3	3	0	47	26.8884	21.8599	0	1	0	1	0.953842
2	3	1	27	33.4475	21.9892	1	0	0	1	0.961289
0	3	1	28	15.8754	15.4118	1	0	0	0	0.916363
4	3	1	60	1.2565	2.5678	0	0	1	1	0.82242
3	3	1	23	35.2814	48.5503	1	0	0	1	0.972535
0	3	0	28	6.0217	6.6241	1	0	0	0	0.0693592
5	3	0	63	21.05	24.0422	0	0	1	1	0.971426
2	3	1	61	8.278	27.7992	0	0	1	1	0.914567
2	3	1	25	29.6439	38.5354	1	0	0	1	0.972279
3	3	1	57	25.5814	23.183	0	1	0	1	0.972461
4	3	1	66	43.5705	28.5887	0	0	1	1	0.971956
2	3	1	28	43.8111	18.018	1	0	0	1	0.971458
2	3	0	23	15.3958	15.2797	1	0	0	1	0.82889
2	3	0	57	37.1262	29.393	0	1	0	1	0.963088
1	3	0	60	40.146	23.3911	0	0	1	1	0.971317
3	3	0	26	30.4075	34.4037	1	0	0	1	0.972034
5	3	1	60	32.1705	80.4625	0	0	1	1	0.970523
2	3	0	64	54.051	49.7577	0	0	1	1	0.972601
2	3	1	61	21.2272	25.4849	0	0	1	1	0.964636
2	3	0	40	40.3248	39.1593	0	1	0	1	0.972574
0	3	0	24	22.8031	13.3109	1	0	0	0	0.960232
4	3	1	23	27.5928	27.7603	1	0	0	1	0.972204
5	3	0	37	28.8652	35.2719	0	1	0	1	0.971499
0	3	1	61	17.2527	13.807	0	0	1	0	0.828426
2	3	1	61	38.6288	30.8259	0	0	1	1	0.972415
3	3	1	70	30.5692	5.4968	0	0	1	1	0.944856
1	3	0	28	19.19	27.4555	1	0	0	1	0.964534
2	3	1	66	36.5351	17.8399	0	0	1	1	0.934496
5	3	1	60	1.7117	7.3238	0	0	1	1	0.847558
5	3	1	37	49.0947	35.432	0	1	0	1	0.972561
5	3	1	66	49.9062	33.0931	0	0	1	1	0.972518
2	3	1	68	9.4279	2.9229	0	0	1	1	0.234364
4	3	0	28	47.0844	47.3092	1	0	0	1	0.972579
0	3	0	40	8.676	9.1648	0	1	0	0	0.0733649
4	3	1	39	29.9841	40.3941	0	1	0	1	0.97255
2	3	1	75	40.529	24.221	0	0	1	1	0.971832
4	3	1	28	42.6814	56.2699	1	0	0	1	0.97147
5	3	0	23	35.8232	57.9251	1	0	0	1	0.972608
3	3	0	24	27.4809	31.8672	1	0	0	1	0.97176
4	3	1	34	55.3806	40.8879	0	1	0	1	0.972545
0	3	1	68	3.9182	3.0731	0	0	1	0	0.0952658
5	3	0	62	53.009	31.2041	0	0	1	1	0.972551
1	3	0	58	24.8181	13.3865	0	1	0	1	0.917487
5	3	0	73	52.5952	21.2816	0	0	1	1	0.972418
3	3	0	23	18.9003	16.4773	1	0	0	1	0.915005
1	3	1	61	13.5342	21.2302	0	0	1	1	0.740029
3	3	1	42	47.3339	16.6913	0	1	0	1	0.970444
4	3	1	50	26.8018	8.1579	0	1	0	1	0.971755
0	3	1	70	11.3943	4.0427	0	0	1	0	0.244287

## Sheet: Day 2 _ 2 Gy cutoff
S3 Table. Level 1 RF model predictions of Exposure Index based on the testing portion of the fresh adult dataset generated by the stacking ensemble. The meaning of each variable is described in Materials and Methods section in the main text.
Dose	Day	Sex	Age	BAX_lymphocytes	p53_lymphocytes	BAX_CD3	p53_CD3	Young_adult	Middle_aged	Senior	Actual_Exposure_index	Reconstructed_Exposure_index
5	2	0	33	0.7757	3.1464	7.9971	7.6923	0	1	0	1	0.156007
0	2	1	32	8.2896	5.7452	5.985	5.4706	0	1	0	0	0.237669
0	2	0	42	1.1847	2.8644	1.1765	3.0683	0	1	0	0	0.130172
3	2	0	51	11.9385	7.7503	17.1756	12.6418	0	1	0	1	0.549076
5	2	0	53	27.9707	25.4372	20.9324	21.7075	0	1	0	1	0.854525
3	2	1	22	59.0353	25.1085	57.1136	38.3187	1	0	0	1	0.881133
3	2	0	29	21.8605	21.9619	0.597	64.5946	1	0	0	1	0.812963
5	2	1	57	22.6902	20.7872	45.1827	41.6357	0	1	0	1	0.848826
1	2	0	53	5.6112	7.0336	6.6929	27.3438	0	1	0	0	0.325177
2	2	1	40	15	20.9055	23.6822	34.0326	0	1	0	1	0.834139
3	2	0	82	6.9709	12.3686	10.0239	13.526	0	0	1	1	0.488627
2	2	0	62	11.9792	12.7716	15.655	17.9008	0	0	1	1	0.75576
2	2	0	63	13.778	17.389	14.7541	14.7541	0	0	1	1	0.774526
2	2	1	41	16.9086	8.0235	11.0738	13.9877	0	1	0	1	0.498483
2	2	0	51	3.1491	6.4516	8.1325	12.6407	0	1	0	1	0.171733
3	2	1	69	14.5931	15.6921	13.0027	16.0401	0	0	1	1	0.769175
3	2	0	53	9.6081	6.7742	20.6647	16.5312	0	1	0	1	0.611899
3	2	1	62	27.3239	15.7502	27.4711	24.1176	0	0	1	1	0.863646
2	2	0	64	12.6282	16.3761	5.9541	5.1499	0	0	1	1	0.671403
2	2	0	63	38.7733	6.7186	25.7143	20.9408	0	0	1	1	0.720553
4	2	1	40	24.3159	26.7111	40.7759	37.3838	0	1	0	1	0.850268
1	2	1	28	40.6538	4.4326	24.94	13.1274	1	0	0	0	0.65946
3	2	1	40	27.65	26.7158	38.7803	33.0669	0	1	0	1	0.862516
3	2	0	28	24.5386	12.0606	24.6191	13.5043	1	0	0	1	0.851163
5	2	1	42	32.3342	22.1234	38.0619	25.4513	0	1	0	1	0.876032
5	2	0	40	18.1386	18.9128	44.9355	31.2958	0	1	0	1	0.870842
0	2	0	40	4.251	5.7971	13.4	13.8386	0	1	0	0	0.201449
1	2	0	51	5.9531	4.6858	10.1523	8.7904	0	1	0	0	0.266363
4	2	1	43	20.7317	14.4444	25.603	33.6735	0	1	0	1	0.815492
5	2	0	68	38.5978	10.4715	35.0438	44.2077	0	0	1	1	0.873864
3	2	0	62	15.047	17.4521	24.0113	22.4612	0	0	1	1	0.745025
4	2	0	30	25.9213	18.9857	28.3814	16.609	1	0	0	1	0.836143
1	2	1	39	8.9641	12.2685	16.32	19.4175	0	1	0	0	0.665347
5	2	0	22	23.7624	25.6173	27.2517	26.4873	1	0	0	1	0.874083
5	2	1	70	22.8473	2.0859	16.8519	11.3346	0	0	1	1	0.688452
4	2	1	24	46.4854	28.7492	42.9577	23.5353	1	0	0	1	0.876209
5	2	1	29	50.2618	21.9812	46.1624	23.8821	1	0	0	1	0.862237
0	2	0	33	1.6912	2.6197	4.4164	2.4967	0	1	0	0	0.131969
0	2	0	68	12.3774	15.4839	13.5323	15.5512	0	0	1	0	0.747881
1	2	0	42	3.4716	5.2838	2.5719	3.7092	0	1	0	0	0.150736
0	2	1	42	6.2389	3.5045	10.4465	10.689	0	1	0	0	0.188079
1	2	0	62	9.8481	9.2331	12.6309	12.9341	0	0	1	0	0.419239
1	2	0	68	20.993	30.3382	28.9246	37.0317	0	0	1	0	0.8481
2	2	1	22	45	21.7281	44.636	27.7729	1	0	0	1	0.867823
0	2	1	61	3.6163	14.0931	3.0707	12.2807	0	0	1	0	0.335914
5	2	1	23	12.4224	26.1072	23.2095	23.2095	1	0	0	1	0.822025
3	2	0	64	12.9115	13.4731	7.0613	6.5089	0	0	1	1	0.671308
1	2	1	63	14.6838	8.5177	15.9858	13.0368	0	0	1	0	0.514108
3	2	0	58	25.6989	12.3605	19.898	9.0183	0	1	0	1	0.847277
0	2	0	53	5.4076	4.5337	2.4671	4.1561	0	1	0	0	0.166721
5	2	0	42	10.5209	17.4603	12.1756	11.6487	0	1	0	1	0.535526
5	2	1	28	32.9614	18.1904	56.8707	27.375	1	0	0	1	0.850811
4	2	1	29	47.2353	22.7358	42.3459	27.003	1	0	0	1	0.883625
1	2	1	25	6.2299	26.3598	18.3694	25.922	1	0	0	0	0.674955
4	2	0	32	36.5405	7.8652	42	20.5446	0	1	0	1	0.82939
0	2	1	71	15.4317	16.433	39.8864	39.8864	0	0	1	0	0.855289
3	2	1	61	25.487	7.7853	28.9649	22.4797	0	0	1	1	0.787627
0	2	1	62	5.6917	4.8227	12.5771	6.1866	0	0	1	0	0.229155
4	2	1	30	45.628	38.5747	50.3289	28.4043	1	0	0	1	0.880341
1	2	0	66	21.3228	21.0615	21.2121	21.2121	0	0	1	0	0.856151
1	2	1	62	17.6565	9.0837	16.6667	13.7673	0	0	1	0	0.68799
1	2	0	22	18.8999	7.6923	11.8168	8.2569	1	0	0	0	0.635242
4	2	0	53	24.5213	16.0256	19.6939	13.1694	0	1	0	1	0.851191
5	2	0	47	7.4363	39.06	3.6145	36.7069	0	1	0	1	0.815749
0	2	0	42	15.2623	7.0258	12.1359	9.3886	0	1	0	0	0.506139
3	2	0	48	28.4389	23.4266	35.3723	33.4821	0	1	0	1	0.878888
1	2	1	34	14.7173	7.1103	21.831	19.9475	0	1	0	0	0.704419
2	2	0	67	7.386	2.9412	6.6723	5.2423	0	0	1	1	0.192788
1	2	0	40	17.6409	10.2479	22.5397	18.6667	0	1	0	0	0.746063
2	2	0	68	27	33.2192	40.4558	42.8233	0	0	1	1	0.863701
4	2	1	24	40.8222	33.0508	43.2161	45.7547	1	0	0	1	0.886514
4	2	1	55	11.5318	12.2603	0.9544	23.3863	0	1	0	1	0.615029
5	2	0	66	29.9468	32.1429	33.0508	33.0508	0	0	1	1	0.867795
2	2	1	60	11.8871	25.9259	2.7344	52.2305	0	0	1	1	0.830982
0	2	1	41	3.4853	11.0236	7.7948	13.1803	0	1	0	0	0.330499
3	2	0	57	40.3867	27.728	43.4492	32.2234	0	1	0	1	0.881723
3	2	0	46	8.2661	10.3653	16.1538	5.8018	0	1	0	1	0.502207
5	2	0	28	34.5508	29.3948	40.2886	27.7664	1	0	0	1	0.877632
2	2	1	70	5.9302	1.35	14.9742	9.4752	0	0	1	1	0.18601
4	2	0	38	37.0521	33.377	39.034	33.1926	0	1	0	1	0.88412
2	2	0	42	4.6392	7.461	3.52	7.7049	0	1	0	1	0.218882
0	2	0	24	12.1782	6.261	16.3668	24.4147	1	0	0	0	0.658342
4	2	0	53	10.7143	11.4542	16.3194	14.526	0	1	0	1	0.630039
3	2	1	35	16.7901	9.4634	19.5925	9.2747	0	1	0	1	0.719343
0	2	1	24	7.1075	0.169	7.6251	6.0101	1	0	0	0	0.168868
3	2	0	69	27.1865	17.6565	28.5714	24.5182	0	0	1	1	0.862759
3	2	0	23	32.3622	18.8288	19.6539	21.7178	1	0	0	1	0.834297
5	2	0	23	20.9938	15.2142	18.4615	22.8873	1	0	0	1	0.800057
5	2	1	24	30.4278	23.8884	26.6194	25.4413	1	0	0	1	0.874073
2	2	0	23	12.0936	10.3915	9.6923	11.6558	1	0	0	1	0.571173
0	2	1	24	15.4593	32.9897	21.8269	24.5303	1	0	0	0	0.817425
5	2	1	40	26.6067	31.0323	36.2436	42.0749	0	1	0	1	0.862884
4	2	0	24	22.1884	19.7318	1.774	41.2134	1	0	0	1	0.845018
1	2	1	61	11.5318	8.9724	13.6523	18.3805	0	0	1	0	0.66865
1	2	0	68	32.2321	10.5665	31.791	30.6569	0	0	1	0	0.861044
4	2	1	61	31.3531	24.1522	34.5828	34.5828	0	0	1	1	0.880871
1	2	0	30	9.5041	9.4768	9.8639	13.1102	1	0	0	0	0.406077
4	2	0	26	18.3902	18.4992	24.0424	23.0706	1	0	0	1	0.83362
2	2	0	40	10.1861	13.6313	25.9623	24.4015	0	1	0	1	0.72314
2	2	0	38	24.0971	22.3063	20.1829	19.4892	0	1	0	1	0.860166
1	2	1	50	21.3473	1.7115	33.725	19.2135	0	1	0	0	0.71749
1	2	1	28	19.2227	12.9055	9.7629	15.9933	1	0	0	0	0.752684
0	2	1	29	13.5302	21.4483	40.7839	40.7839	1	0	0	0	0.844462
2	2	0	57	36.3229	28.5576	37.0224	32.8671	0	1	0	1	0.881837
3	2	0	51	19.9329	10.2931	17.5393	7.3102	0	1	0	1	0.768959
2	2	1	28	28.3137	11.4969	31.6959	31.7197	1	0	0	1	0.858648
5	2	0	23	17.8862	9.8859	18.1564	20.2688	1	0	0	1	0.725777
0	2	1	35	6.4444	4.2205	7.6453	5.0667	0	1	0	0	0.218648
2	2	1	63	21.2066	11.6331	21.9686	19.4729	0	0	1	1	0.84705
3	2	1	34	17.9811	14.1117	26.2023	31.1709	0	1	0	1	0.785933
4	2	0	57	36.1082	34.547	32.8377	38.7755	0	1	0	1	0.871214
0	2	1	37	4.4377	2.8354	5.5802	6.59	0	1	0	0	0.144207
5	2	1	61	23.662	17.9739	30.0992	25.8693	0	0	1	1	0.848655
4	2	0	67	9.047	6.5889	7.7855	5.6764	0	0	1	1	0.271412
5	2	0	24	5.5145	13.6814	12.6797	23.1441	1	0	0	1	0.461537
1	2	1	24	42.8434	37.3749	40.9404	28.9298	1	0	0	0	0.886503
4	2	0	62	18.138	40.8922	29.0831	38.4728	0	0	1	1	0.847745
2	2	0	32	25.4207	5.8824	21.5294	14.1176	0	1	0	1	0.772199
2	2	1	29	41.8485	21.7547	36.612	19.3576	1	0	0	1	0.775387
2	2	1	25	22.7003	12.4024	1.4349	41.7323	1	0	0	1	0.798056
2	2	1	34	12.0722	9.8563	28.6449	29.7297	0	1	0	1	0.716684
1	2	0	62	16.8434	11.6066	17.9245	13.9078	0	0	1	0	0.711111
5	2	0	32	45.8333	11.7964	48.7143	25.0335	0	1	0	1	0.857493
3	2	0	28	16.6127	13.9717	21.0458	19.1928	1	0	0	1	0.788588
4	2	0	64	14.5923	16.8398	7.8593	7.2115	0	0	1	1	0.746415
0	2	0	30	7.8372	5.3571	8.9418	4.9751	1	0	0	0	0.245461
3	2	0	63	49.3103	12.5926	35.1885	29.5666	0	0	1	1	0.872366
4	2	0	73	13.0971	12.0428	20.1507	20.1507	0	0	1	1	0.742256
0	2	1	29	19.9781	5.4367	19.2434	10.8275	1	0	0	0	0.714831
1	2	1	24	21.9097	10.472	24.0183	36.2245	1	0	0	0	0.693866
4	2	1	25	23.2893	31.4056	34.4398	27.4436	1	0	0	1	0.857378
5	2	0	62	26.7842	16.6998	32.9077	21.134	0	0	1	1	0.851047
1	2	0	37	10.4828	6.7834	8.5765	7.3684	0	1	0	0	0.316891
0	2	1	60	15.5193	1.6199	2.8278	3.6364	0	0	1	0	0.343793
2	2	1	62	26.4906	13.0474	28.473	16.5083	0	0	1	1	0.842403
1	2	1	37	17.3192	5.504	13.2565	7.1878	0	1	0	0	0.494304
5	2	1	43	22.381	17.6829	40.221	31.9639	0	1	0	1	0.865337
0	2	1	75	13.2589	6.9021	16.0894	40.7134	0	0	1	0	0.648218
4	2	1	34	13.955	20	34.8178	39.0411	0	1	0	1	0.838588
3	2	1	23	10.828	20.8273	31.1111	31.1111	1	0	0	1	0.830262
3	2	1	61	23.0968	21.594	27.2597	27.2597	0	0	1	1	0.854341
1	2	1	28	20.7407	9.9956	29.3441	14.3693	1	0	0	0	0.836205
1	2	1	69	17.2945	9.3023	14.9045	10.7143	0	0	1	0	0.630406
3	2	0	64	33.9398	39.7021	31.8841	31.8841	0	0	1	1	0.885002
1	2	0	24	4.6043	13.0919	1.1416	27.6524	1	0	0	0	0.429336
1	2	1	30	23.3953	26.8523	28.5584	15.9306	1	0	0	0	0.836352
4	2	1	69	29.2196	17.4477	31.8444	22.1713	0	0	1	1	0.850469
4	2	0	63	50.892	12.8686	36.6554	27.379	0	0	1	1	0.872564
3	2	0	38	31.0243	28.3254	29.9033	27.1613	0	1	0	1	0.875511
5	2	0	57	45.605	27.2457	46.7842	32.1663	0	1	0	1	0.884865
2	2	1	30	31.7422	29.0889	30.5793	22.5966	1	0	0	1	0.864353
3	2	0	68	23.3498	19.5341	39.2857	38.4518	0	0	1	1	0.835552
0	2	1	25	4.6025	4.9473	1.1555	29.8378	1	0	0	0	0.296727
5	2	0	68	33.9549	23.2171	49.0674	45.0685	0	0	1	1	0.88307
2	2	1	35	14.9684	12.22	21.3542	14.964	0	1	0	1	0.758806
3	2	1	30	38.6785	29.6041	41.0933	22.0322	1	0	0	1	0.844478
3	2	0	32	35.0204	7.2489	34.3001	18.7059	0	1	0	1	0.821013
5	2	1	63	29.7373	19.3268	30.86	24.1538	0	0	1	1	0.856152
3	2	1	51	17.395	7.5997	18.9655	10.1747	0	1	0	1	0.631633
0	2	1	55	15.9615	6.4413	19.778	21.5054	0	1	0	0	0.646459
4	2	1	32	31.5259	10.8761	29.8007	13.3951	0	1	0	1	0.791371
0	2	1	34	5.9459	5.1896	5.7692	6.7114	0	1	0	0	0.223546
4	2	1	75	12.9492	9.8969	25.5952	25.5952	0	0	1	1	0.759481
2	2	1	41	18.6361	8.7468	23.2715	26.4081	0	1	0	1	0.741559
0	2	1	63	4.3639	2.9162	8.3671	13.961	0	0	1	0	0.160014
3	2	1	39	8.8502	17.3767	34.9091	33.6043	0	1	0	1	0.807807
3	2	1	34	27.1619	6.8715	29.0647	14.6186	0	1	0	1	0.809571
3	2	1	61	18.5897	13.3028	17.9153	23.7745	0	0	1	1	0.781969
0	2	0	48	5.1122	4.766	19.0789	14.3403	0	1	0	0	0.311341
2	2	1	50	28.6344	3.8667	55.5866	30	0	1	0	1	0.855231
2	2	1	24	33.8651	20.3379	29.4056	17.8571	1	0	0	1	0.794844
1	2	1	64	9.8394	21.6736	15.7078	15.7078	0	0	1	0	0.704766
4	2	0	29	18.8267	23.494	1.4985	63.6714	1	0	0	1	0.817741
2	2	1	24	19.8515	11.9856	13.8474	13.285	1	0	0	1	0.727562
2	2	0	29	20.6323	22.646	0.5172	50.6918	1	0	0	1	0.855751
2	2	1	39	11.6865	11.1383	24.9245	27.5148	0	1	0	1	0.660406
2	2	1	64	11.9792	19.7303	15.3921	15.3921	0	0	1	1	0.753235
4	2	0	40	36.6573	18.0769	47.3282	26.6204	0	1	0	1	0.859959
0	2	0	58	14.2652	2.0297	10.7707	3.3865	0	1	0	0	0.383574
5	2	0	67	6.7191	7.0234	10.6583	10.3183	0	0	1	1	0.276419
3	2	0	24	6.2259	10.3346	13.2263	21.0232	1	0	0	1	0.472871
4	2	1	27	28.5519	12.987	0.7968	33.2911	1	0	0	1	0.820769
3	2	1	43	21.25	14.9893	24.9716	20.1826	0	1	0	1	0.849187
1	2	1	61	14.1166	13.2956	16.6318	16.6318	0	0	1	0	0.782112
1	2	1	23	13.602	12.8422	11.376	13.573	1	0	0	0	0.651072
2	2	1	29	25.6458	23.6128	45.8599	45.8599	1	0	0	1	0.862252
1	2	0	33	2.9392	3.2777	4.2283	5.5258	0	1	0	0	0.138527
0	2	0	64	7.1744	13.7813	11.8241	11.8241	0	0	1	0	0.44664
5	2	0	51	18.3673	10.7977	18.6747	13.4238	0	1	0	1	0.734534
3	2	1	61	7.8772	14.0517	12.9082	20.0441	0	0	1	1	0.579801
3	2	1	32	22.9592	16.4271	24.6871	16.7785	0	1	0	1	0.855539
4	2	0	42	24.7532	15.3147	15.7837	13.2368	0	1	0	1	0.837522
3	2	1	63	21.2931	12.3116	23.9737	17.9104	0	0	1	1	0.84234
1	2	0	23	3.167	6.2927	7.9429	8.9021	1	0	0	0	0.167781
0	2	0	30	2.0364	6.0606	8.6957	9.9274	1	0	0	0	0.166359
5	2	0	64	41.6365	43.0836	43.1166	43.1166	0	0	1	1	0.886427
5	2	0	46	10.1542	7.6226	12.9086	17.9245	0	1	0	1	0.613114
0	2	0	32	11.9259	6.5295	12.2757	8.1132	0	1	0	0	0.445423
1	2	0	62	11.0953	6.2654	9.0217	12.2137	0	0	1	0	0.351011
1	2	0	48	19.6941	12.8945	31.25	20.0743	0	1	0	0	0.828938
3	2	1	25	24.5642	14.9721	1.2487	53.2086	1	0	0	1	0.84443
1	2	0	33	8.6305	7.0053	6.0665	6.7584	0	1	0	0	0.314969
5	2	1	25	25.6382	35.8117	38.5989	34.8659	1	0	0	1	0.861766
1	2	1	60	10.5118	27.8846	3.2765	52.0921	0	0	1	0	0.822212
5	2	1	24	41.012	27.1277	65.9121	44.5685	1	0	0	1	0.880991
2	2	1	51	22.1703	6.4415	22.7429	10.6765	0	1	0	1	0.798883
0	2	0	62	5.9038	9.0694	12.7358	16.8919	0	0	1	0	0.37645
4	2	0	24	5.9379	13.4821	18.3273	21.94	1	0	0	1	0.510868
4	2	1	37	25.3696	8.6115	27.4556	12.1097	0	1	0	1	0.819041
0	2	0	64	6.5663	3.5915	4.0799	5.0405	0	0	1	0	0.169718
4	2	0	48	33.1839	22.9145	31.7003	31.278	0	1	0	1	0.877282
0	2	0	24	2.625	4.3254	6.4965	7.321	1	0	0	0	0.170881
5	2	1	64	17.2136	30.318	27.8807	27.8807	0	0	1	1	0.868487
3	2	1	28	39.2435	6.0711	30.4251	22.1757	1	0	0	1	0.758377
2	2	1	61	17.1642	11.8531	13.0233	18.398	0	0	1	1	0.742747
2	2	1	28	27.8161	19.6511	16.4615	21.8631	1	0	0	1	0.858729
1	2	1	24	23.8063	16.1765	24.7115	17.2752	1	0	0	0	0.860535
1	2	0	29	13.5714	23.1426	0.4219	35.4762	1	0	0	0	0.824868
5	2	0	62	26.101	20.5156	28.2303	23.3377	0	0	1	1	0.87317
5	2	0	24	46.729	27.6347	51.1628	41.5482	1	0	0	1	0.884877
4	2	1	42	42.145	10.7997	35.7354	12.8638	0	1	0	1	0.818317
0	2	1	66	8.4963	7.0965	11.1316	13.6889	0	0	1	0	0.410267
1	2	0	57	29.3598	18.8732	30.6519	24.9694	0	1	0	0	0.86818
0	2	0	82	1.4621	2.4896	5.4054	6.4985	0	0	1	0	0.143676
4	2	0	60	19.619	11.3661	12.776	11.2523	0	0	1	1	0.748805
4	2	1	28	39.3617	18.1333	47.4551	28.9308	1	0	0	1	0.864347
2	2	0	58	27.8285	8.3008	22.0682	11.2883	0	1	0	1	0.752547
1	2	1	23	10.3917	15.3635	13.5881	13.5881	1	0	0	0	0.626763
5	2	1	24	51.4386	29.6998	46.1538	27.875	1	0	0	1	0.882038
3	2	1	75	34.1748	13.2394	38.6577	52.549	0	0	1	1	0.87478
3	2	1	76	39.1408	27.3859	19.4503	19.4503	0	0	1	1	0.767443
5	2	1	57	36.166	14.5	59.5266	42.5373	0	1	0	1	0.874283
0	2	1	28	10.5505	9.1703	6.303	14.6048	1	0	0	0	0.508057
1	2	1	71	29.1888	29.8422	43.4419	43.4419	0	0	1	0	0.864998
1	2	0	26	11.0769	9.589	11.6533	11.0871	1	0	0	0	0.645997
3	2	1	24	34.3666	24.7664	33.593	21.5401	1	0	0	1	0.839401
3	2	0	68	34.3113	11.9658	27.7704	33.1878	0	0	1	1	0.860377
2	2	0	46	10.373	16.1017	13.1467	9.1979	0	1	0	1	0.621241
0	2	0	51	4.0915	8.6686	5.3441	7.7287	0	1	0	0	0.257771
3	2	1	41	17.7754	9.1176	13.1258	14.4121	0	1	0	1	0.622137
1	2	0	23	17.3142	8.6275	11.9518	6.2253	1	0	0	0	0.645729
1	2	1	32	12.7408	6.3566	15.04	7.822	0	1	0	0	0.410719
3	2	0	73	14.2857	9.2929	20.8072	20.8072	0	0	1	1	0.711958
1	2	0	73	10.3345	7.0791	12.9104	12.9104	0	0	1	0	0.425493
5	2	1	68	9.9122	6.5257	20	13.6045	0	0	1	1	0.619448
1	2	0	38	21.3068	18.6559	18.1189	15.4462	0	1	0	0	0.853905
2	2	0	66	24.2038	28.6022	25.7813	25.7813	0	0	1	1	0.866914
4	2	0	23	24.5626	31.2628	30.7136	37.4016	1	0	0	1	0.843581
5	2	0	38	40	41.9065	41.5138	41.7768	0	1	0	1	0.886886
3	2	0	62	17.8037	14.0684	21.9529	19.1462	0	0	1	1	0.829122
5	2	1	32	34.0311	23.1218	33.3333	25.4795	0	1	0	1	0.860918
4	2	1	35	10.9489	10.0195	16.6234	12.5993	0	1	0	1	0.531657
0	2	0	63	21.0062	3.211	18.3673	12.093	0	0	1	0	0.674032
4	2	1	41	21.021	11.9698	18.2139	14.4444	0	1	0	1	0.807954
2	2	0	33	2.5385	2.6694	8.6356	4.023	0	1	0	1	0.163257
2	2	0	26	19.545	5.2747	11.9808	9.0016	1	0	0	1	0.604583
1	2	1	75	8.1522	3.5492	22.133	22.133	0	0	1	0	0.465074
3	2	0	47	4.2071	15.6028	2.4038	7.084	0	1	0	1	0.353372
2	2	1	27	15.1579	10.5682	1.4706	17.5858	1	0	0	1	0.58169
0	2	1	28	12.9197	5.1372	24.5781	25.1029	1	0	0	0	0.647362
4	2	1	60	11.8519	3.4141	11.6	33.3333	0	0	1	1	0.574452
3	2	1	23	31.677	20.598	26.032	26.6002	1	0	0	1	0.870023
0	2	0	28	6.2261	4	5.642	2.6882	1	0	0	0	0.182336
5	2	0	63	13.0021	17.0492	21.0689	21.0689	0	0	1	1	0.753522
2	2	1	61	7.9724	14.951	11.6402	15.9945	0	0	1	1	0.573089
2	2	1	25	13.3721	28.3262	29.881	27.1259	1	0	0	1	0.863815
3	2	1	57	22.6994	19.1235	38.0952	21.875	0	1	0	1	0.849795
4	2	1	66	32.7611	15.8311	27.037	19.0757	0	0	1	1	0.80824
2	2	1	28	42.5699	8.3984	25.537	18.1614	1	0	0	1	0.719988
2	2	0	23	4.3733	6.9851	6.4382	13.6238	1	0	0	1	0.183147
2	2	0	57	30.3286	15.7543	32.6775	22.9481	0	1	0	1	0.853035
1	2	0	60	14.4545	7.9143	5.5788	11.7005	0	0	1	0	0.395715
3	2	0	26	16.8596	15.9266	19.4741	20.8627	1	0	0	1	0.763925
5	2	1	60	24.539	26.0218	2.2701	51.2232	0	0	1	1	0.876671
2	2	0	64	23.7415	36.998	26.5399	26.5399	0	0	1	1	0.851835
2	2	1	61	19.2182	17.1514	22.0874	22.0874	0	0	1	1	0.785723
2	2	0	40	27.3009	11.477	30.4585	23.1365	0	1	0	1	0.827412
0	2	0	24	21.7306	6.4043	31.8132	15.6982	1	0	0	0	0.807511
4	2	1	23	14.2738	16.6215	34.6247	34.6247	1	0	0	1	0.853695
5	2	0	37	20.1916	13.7316	24.261	11.5385	0	1	0	1	0.833673
0	2	1	61	9.2269	6.1438	10.0974	14.0187	0	0	1	0	0.368129
2	2	1	61	19.2994	24.1636	25.0215	32.6797	0	0	1	1	0.862747
3	2	1	70	20.5772	0.6565	13.4269	9.9115	0	0	1	1	0.51763
1	2	0	28	6.1538	11.341	8.5546	22.6734	1	0	0	0	0.467208
2	2	1	66	24.5575	13.594	22.4545	17.5624	0	0	1	1	0.836694
5	2	1	60	24.9226	2.3116	10.9589	34.5088	0	0	1	1	0.718471
5	2	1	37	28.2185	14.0083	26.5564	17.8026	0	1	0	1	0.831783
5	2	1	66	37.6582	19.2149	32.964	27.2287	0	0	1	1	0.859106
2	2	1	68	9.4304	3.6113	10.0135	9.9246	0	0	1	1	0.239693
4	2	0	28	30.536	21.3529	32.7839	22.0833	1	0	0	1	0.856374
0	2	0	40	2.0665	4.6523	17.2657	14.3233	0	1	0	0	0.236378
4	2	1	39	17.6198	19.6859	38.8179	37.0968	0	1	0	1	0.866255
2	2	1	75	28.9243	12.4388	25.5892	39.7972	0	0	1	1	0.839845
4	2	1	28	34.471	24.5822	26.0365	27.6079	1	0	0	1	0.874146
5	2	0	23	28.9811	35.2283	39.5987	40.9915	1	0	0	1	0.865032
3	2	0	24	24.2574	22.8863	3.831	51.4364	1	0	0	1	0.870774
4	2	1	34	30.0089	9.0909	29.2627	15.0342	0	1	0	1	0.824924
0	2	1	68	3.9499	2.6403	6.9074	5.5777	0	0	1	0	0.159476
5	2	0	62	28.2353	23.8532	44.1739	39.7035	0	0	1	1	0.862938
1	2	0	58	22.1546	6.9519	15.9044	6.7861	0	1	0	0	0.72444
5	2	0	73	16.3947	16.3417	28.4079	28.4079	0	0	1	1	0.848886
3	2	0	23	11.9871	5.3333	7.0138	5.203	1	0	0	1	0.353197
1	2	1	61	5.943	11.3492	11.1111	15.8606	0	0	1	0	0.497062
3	2	1	42	39.2157	4.8387	28.4232	13.9535	0	1	0	1	0.75627
4	2	1	50	26.226	3.8337	61.3032	34.5502	0	1	0	1	0.848829
0	2	1	70	3.043	1.3233	8.5284	10.0709	0	0	1	0	0.152702

## Sheet: Day 3 _ 2 Gy cutoff
S3 Table. Level 1 RF model predictions of Exposure Index based on the testing portion of the fresh adult dataset generated by the stacking ensemble. The meaning of each variable is described in Materials and Methods section in the main text.
Dose	Day	Sex	Age	BAX_lymphocytes	p53_lymphocytes	BAX_CD3	p53_CD3	Young_adult	Middle_aged	Senior	Actual_Exposure_index	Reconstructed_Exposure_index
5	3	0	33	14.7122	18.7452	42.4426	36.2035	0	1	0	1	0.777381
0	3	1	32	9.0319	9.08	16.2879	14.8315	0	1	0	0	0.109478
0	3	0	42	3.6765	8.75	5.5199	5.296	0	1	0	0	0.111091
3	3	0	51	39.7035	31.734	36.1463	30.4821	0	1	0	1	0.862502
5	3	0	53	41.1514	45.283	38.1839	41.6155	0	1	0	1	0.909286
3	3	1	22	75.6719	48.7931	78.9536	73.6282	1	0	0	1	0.919998
3	3	0	29	26.5709	32.4363	3.2	47.3267	1	0	0	1	0.897784
5	3	1	57	27.59	33.6401	77.1218	83.391	0	1	0	1	0.919686
1	3	0	53	17.723	14.4285	21.4794	19.2381	0	1	0	0	0.263211
2	3	1	40	38.8445	36.7548	50.7212	42.4419	0	1	0	1	0.91654
3	3	0	82	20.0614	22.376	28.9714	29.8156	0	0	1	1	0.734453
2	3	0	62	25.7313	18.7744	32.678	25.9071	0	0	1	1	0.615564
2	3	0	63	28.3538	17.9641	32.2108	23.3355	0	0	1	1	0.459268
2	3	1	41	23.9719	14.5833	22.2772	28.2248	0	1	0	1	0.317932
2	3	0	51	26.9899	21.4901	28.18	25.3241	0	1	0	1	0.591781
3	3	1	69	1.4808	38.4709	6.3981	31.1615	0	0	1	1	0.7031
3	3	0	53	30.665	19.4529	48.9633	30.5433	0	1	0	1	0.890978
3	3	1	62	30.4958	33.3809	37.1692	39.2294	0	0	1	1	0.906645
2	3	0	64	18.4615	22.6459	14.5192	10.382	0	0	1	1	0.338542
2	3	0	63	65.2937	20.0873	50.0775	36.5644	0	0	1	1	0.853859
4	3	1	40	51.6456	45.4545	64.8054	51.462	0	1	0	1	0.919889
1	3	1	28	50.6173	12.0898	36.8056	37.0577	1	0	0	0	0.765347
3	3	1	40	54.5553	45.6597	61.3793	52.658	0	1	0	1	0.919807
3	3	0	28	42.7911	41.3598	48.7386	41.1996	1	0	0	1	0.912953
5	3	1	42	39.0274	37.4421	61.8312	53.9301	0	1	0	1	0.919387
5	3	0	40	32.267	33.4895	55.1948	47.1649	0	1	0	1	0.917136
0	3	0	40	5.7116	9.3126	12.3206	21.8413	0	1	0	0	0.119812
1	3	0	51	16.2209	12.4704	15.0631	19.8407	0	1	0	0	0.152428
4	3	1	43	45.3653	27.5968	54.5839	47.5852	0	1	0	1	0.918453
5	3	0	68	41.6918	35.9645	45.933	50	0	0	1	1	0.917162
3	3	0	62	40.9449	30.7054	50.6369	46.3016	0	0	1	1	0.916266
4	3	0	30	23.8295	33.4111	51.5933	49.6542	1	0	0	1	0.908988
1	3	1	39	20.6098	22.9931	32.3944	30.6785	0	1	0	0	0.718988
5	3	0	22	38.6107	40.2778	55.6575	44.6735	1	0	0	1	0.916771
5	3	1	70	29.2683	5.6572	41.7335	35.4561	0	0	1	1	0.803787
4	3	1	24	54.7051	59.4071	64.2566	57.6128	1	0	0	1	0.919744
5	3	1	29	46.2804	53.6979	64.9895	61.2524	1	0	0	1	0.922074
0	3	0	33	10.4079	8.0595	11.5956	6.7402	0	1	0	0	0.100398
0	3	0	68	25.543	13.9159	46.4912	24.6948	0	0	1	0	0.79759
1	3	0	42	9.4041	18.9324	7.4074	12.016	0	1	0	0	0.158004
0	3	1	42	8.3736	9.2955	17.2511	13.2208	0	1	0	0	0.111312
1	3	0	62	11.9892	12.4004	19.2527	16.5318	0	0	1	0	0.136606
1	3	0	68	34.3361	32.2337	53.2072	51.1864	0	0	1	0	0.916582
2	3	1	22	74.4244	44.1258	73.9919	59.2796	1	0	0	1	0.913947
0	3	1	61	8.1101	8.5253	8.0528	6.9395	0	0	1	0	0.101597
5	3	1	23	41.5885	45.4545	60.9654	68.1132	1	0	0	1	0.922866
3	3	0	64	20.4503	25.2198	13.9241	12.8861	0	0	1	1	0.314968
1	3	1	63	24.9095	25.1948	24.9737	31.5182	0	0	1	0	0.661889
3	3	0	58	52.1561	15.2275	42.1721	18.0368	0	1	0	1	0.78337
0	3	0	53	5.3392	11.0398	4.5286	7.9332	0	1	0	0	0.108585
5	3	0	42	15.4146	29.9771	14.8008	22.7972	0	1	0	1	0.494941
5	3	1	28	47.1626	29.2818	77.9528	77.8256	1	0	0	1	0.921117
4	3	1	29	51.8094	44.5161	62.7102	52.1569	1	0	0	1	0.920344
1	3	1	25	30.7062	30.0371	45.2352	37.4902	1	0	0	0	0.912408
4	3	0	32	35.4489	27.553	54.2538	50.8115	0	1	0	1	0.917964
0	3	1	71	16.4535	16.9042	43.4354	30.4664	0	0	1	0	0.767947
3	3	1	61	43.8863	38.1883	52.7027	46.2069	0	0	1	1	0.917508
0	3	1	62	5.4494	9.7679	22.4242	21.4286	0	0	1	0	0.158389
4	3	1	30	45.5085	56.8917	58.5946	64.3451	1	0	0	1	0.921477
1	3	0	66	29.9095	22.775	28.076	25.3033	0	0	1	0	0.639433
1	3	1	62	22.8843	26.9536	29.8701	29.9843	0	0	1	0	0.761676
1	3	0	22	27.3415	23.9654	25.3595	19.8582	1	0	0	0	0.408895
4	3	0	53	37.1787	44.2672	42.53	44.9912	0	1	0	1	0.91794
5	3	0	47	33.3118	32.5648	27.907	25.8537	0	1	0	1	0.797384
0	3	0	42	10.7471	11.7483	9.7519	14.1356	0	1	0	0	0.104741
3	3	0	48	58.3466	52.6735	56.7785	57.8629	0	1	0	1	0.920978
1	3	1	34	20.2152	34.5161	36.1624	37.8173	0	1	0	0	0.912141
2	3	0	67	14.1432	15.6886	21.9167	21.7872	0	0	1	1	0.231883
1	3	0	40	36.2035	33.4211	40.3697	41.8844	0	1	0	0	0.911302
2	3	0	68	33.1014	40.5181	54.1063	54.8951	0	0	1	1	0.918522
4	3	1	24	49.6723	35.4677	64.5309	55.4968	1	0	0	1	0.921359
4	3	1	55	25.8741	23.4769	4.4599	43.167	0	1	0	1	0.811501
5	3	0	66	49.923	43.9978	54.6973	53.271	0	0	1	1	0.920138
2	3	1	60	27.1754	47.4799	14.0252	55.7018	0	0	1	1	0.927962
0	3	1	41	6.3892	13.2592	11.3947	8.9613	0	1	0	0	0.115009
3	3	0	57	48.8114	31.2897	42.4603	42.8332	0	1	0	1	0.903202
3	3	0	46	21.3107	15.415	18.4524	10.507	0	1	0	1	0.200678
5	3	0	28	51.3657	47.1517	66.4	49.4493	1	0	0	1	0.918668
2	3	1	70	34.7482	7.5139	28.5513	38.2698	0	0	1	1	0.645213
4	3	0	38	50.5703	56.4961	68.106	70.0185	0	1	0	1	0.923124
2	3	0	42	9.6953	25.4725	8.5758	15.5673	0	1	0	1	0.212907
0	3	0	24	6.25	24.8885	0.4736	29.9013	1	0	0	0	0.332465
4	3	0	53	36.9985	30.8792	54.8951	49.2308	0	1	0	1	0.91737
3	3	1	35	18.266	35.0785	28.6842	43.4028	0	1	0	1	0.918222
0	3	1	24	2.1203	7.4814	5.8515	10.4716	1	0	0	0	0.107276
3	3	0	69	42.9072	40.3487	44.1324	41.4041	0	0	1	1	0.910865
3	3	0	23	35.5572	39.8744	29.1469	47.5586	1	0	0	1	0.920341
5	3	0	23	34.6066	42.3145	43.0595	60.521	1	0	0	1	0.92114
5	3	1	24	10.8802	28.0226	20.3237	35.4575	1	0	0	1	0.779126
2	3	0	23	25.1599	30.3342	25.7919	31.2849	1	0	0	1	0.740431
0	3	1	24	18.7879	20.9025	14.9644	16.3842	1	0	0	0	0.3633
5	3	1	40	46.4924	42.613	56.2037	53.5483	0	1	0	1	0.920113
4	3	0	24	27.1287	39.5793	9.4027	48.2353	1	0	0	1	0.919354
1	3	1	61	29.2857	22.0957	28.3036	25.2698	0	0	1	0	0.629742
1	3	0	68	32.2309	26.2346	32.0248	36.9231	0	0	1	0	0.858682
4	3	1	61	27.691	31.7675	41.2041	40.3094	0	0	1	1	0.914504
1	3	0	30	19.3987	26.4212	16.1626	21.4485	1	0	0	0	0.428679
4	3	0	26	40.8399	36.4956	47.5329	41.8166	1	0	0	1	0.914016
2	3	0	40	21.9681	23.3796	36.1837	34.8249	0	1	0	1	0.831213
2	3	0	38	48.228	55.9035	53.2308	57.3009	0	1	0	1	0.919973
1	3	1	50	21.1952	7.5115	48.6759	50.5468	0	1	0	0	0.890875
1	3	1	28	30.0813	36.1299	17.6568	33.9851	1	0	0	0	0.854572
0	3	1	29	10.8978	18.7097	43.3829	37.0778	1	0	0	0	0.807424
2	3	0	57	77.9887	20.9325	82.1207	47.3684	0	1	0	1	0.875347
3	3	0	51	34.0353	18.7139	30.2998	23.5542	0	1	0	1	0.477644
2	3	1	28	39.0438	27.3094	62.0879	55.2192	1	0	0	1	0.919802
5	3	0	23	27.3077	31.8084	25.1641	37.9724	1	0	0	1	0.89223
0	3	1	35	7.8125	15.6495	11.2432	15.3535	0	1	0	0	0.140644
2	3	1	63	26.6192	33.4816	29.9185	37.5474	0	0	1	1	0.899912
3	3	1	34	27.5297	41.2195	53.6723	56.8317	0	1	0	1	0.918237
4	3	0	57	52.4849	31.6667	51.626	46.9534	0	1	0	1	0.915077
0	3	1	37	5.8269	6.369	13.3621	14.5717	0	1	0	0	0.100371
5	3	1	61	48.9904	48.2026	58.8	51.2687	0	0	1	1	0.919486
4	3	0	67	20.1411	24.1422	40.1806	34.0952	0	0	1	1	0.846038
5	3	0	24	23.5632	26.9231	41.7484	53.6842	1	0	0	1	0.910961
1	3	1	24	72.0158	30.2158	62.342	30.6634	1	0	0	0	0.877867
4	3	0	62	37.577	33.0262	50.2473	57.7365	0	0	1	1	0.918805
2	3	0	32	30.4852	20.9689	46.0022	37.247	0	1	0	1	0.894685
2	3	1	29	44.3892	37.7327	44.7669	41.0839	1	0	0	1	0.911293
2	3	1	25	28.36	36.0393	3.4339	38.8834	1	0	0	1	0.853498
2	3	1	34	28.6137	38.0808	43.9499	42.8986	0	1	0	1	0.919145
1	3	0	62	30.6347	22.4129	28.8763	20.6117	0	0	1	0	0.48438
5	3	0	32	32.2621	27.2947	61.039	54.5455	0	1	0	1	0.917582
3	3	0	28	27.2619	36.2948	16.5	45.4622	1	0	0	1	0.917778
4	3	0	64	21.8929	25.5226	18.745	16.3832	0	0	1	1	0.338116
0	3	0	30	8.6216	11.8323	7.9245	7.0239	1	0	0	0	0.105622
3	3	0	63	65.9785	24.0812	58.3573	58.9309	0	0	1	1	0.913662
4	3	0	73	49.1252	15.887	52.2088	31.0933	0	0	1	1	0.901681
0	3	1	29	16.7253	8.5294	21.1552	20.9271	1	0	0	0	0.160084
1	3	1	24	29.7826	28.2548	38.809	35.4105	1	0	0	0	0.892128
4	3	1	25	36.8517	44.4828	48.0942	47.4453	1	0	0	1	0.917769
5	3	0	62	45.3983	39.1969	50.3133	49.1746	0	0	1	1	0.917811
1	3	0	37	11.9284	13.2473	20.2414	17.1154	0	1	0	0	0.153667
0	3	1	60	3.6711	5.1573	6.4639	26.3027	0	0	1	0	0.140231
2	3	1	62	32.0525	34.017	39.5323	44.6251	0	0	1	1	0.914955
1	3	1	37	21.4005	20.6691	33.4495	26.9802	0	1	0	0	0.683499
5	3	1	43	43.0097	27.7008	61.7251	48.8889	0	1	0	1	0.919845
0	3	1	75	38.674	7.6923	51.5789	18.1739	0	0	1	0	0.829591
4	3	1	34	34.3942	49.1155	56.9444	63.9085	0	1	0	1	0.92059
3	3	1	23	14.1051	33.6294	37.201	58.9091	1	0	0	1	0.923085
3	3	1	61	20.1234	27.7479	26.9939	38.586	0	0	1	1	0.88555
1	3	1	28	30.4523	25.5277	47.7612	54.7027	1	0	0	0	0.917502
1	3	1	69	3.0521	24.2158	4.9704	16.5289	0	0	1	0	0.202684
3	3	0	64	57.8677	50	53.8165	55.5157	0	0	1	1	0.920364
1	3	0	24	24.2295	24.5498	4.5181	34.9819	1	0	0	0	0.5404
1	3	1	30	35.7877	44.1517	42.5043	44.2886	1	0	0	0	0.91692
4	3	1	69	2.5063	39.1392	12.989	31.2081	0	0	1	1	0.728671
4	3	0	63	71.1698	29.3118	59.8976	63.4561	0	0	1	1	0.909008
3	3	0	38	47.1189	56.6709	60.5286	58.9869	0	1	0	1	0.920768
5	3	0	57	75.6738	37.9144	80.9377	57.9809	0	1	0	1	0.899025
2	3	1	30	42.1494	52.2099	48.3559	39.1486	1	0	0	1	0.910902
3	3	0	68	39.3186	44.3119	58.2492	61.2903	0	0	1	1	0.921115
0	3	1	25	8.2437	12.7224	1.2658	19.0199	1	0	0	0	0.146413
5	3	0	68	42.6654	49.5208	77.4611	69.7368	0	0	1	1	0.922733
2	3	1	35	30.1189	33.3918	40.1351	37.5405	0	1	0	1	0.908124
3	3	1	30	41.8469	56.0888	70.1953	49.8602	1	0	0	1	0.916562
3	3	0	32	35.0988	26.1759	56.9032	45.5304	0	1	0	1	0.918337
5	3	1	63	44.0523	45.858	57.3529	59.6965	0	0	1	1	0.921643
3	3	1	51	21.1312	6.3677	45.5194	24.115	0	1	0	1	0.677874
0	3	1	55	12.7726	16.5948	2.4955	21.7391	0	1	0	0	0.158287
4	3	1	32	52.2613	25.6518	59.4322	43.6482	0	1	0	1	0.918932
0	3	1	34	7.9772	8.0666	13.1818	15.8151	0	1	0	0	0.102309
4	3	1	75	27.3247	17.4519	37.7036	29.8446	0	0	1	1	0.760009
2	3	1	41	27.7778	33.7825	43.0221	36.308	0	1	0	1	0.90849
0	3	1	63	8.4482	12.8643	13.6235	20.2505	0	0	1	0	0.137588
3	3	1	39	25.8922	41.2145	50.3671	49.6134	0	1	0	1	0.918342
3	3	1	34	47.1581	23.2446	47.5508	98.5714	0	1	0	1	0.910371
3	3	1	61	37.1563	27.1457	40.5516	35.3783	0	0	1	1	0.898702
0	3	0	48	13.956	9.7095	25.5403	20.0927	0	1	0	0	0.209271
2	3	1	50	29.4062	9.2593	68.8576	66.5138	0	1	0	1	0.916954
2	3	1	24	48.5953	48.7737	42.6288	44.1764	1	0	0	1	0.906726
1	3	1	64	42.1408	21.5881	24.2593	26.4214	0	0	1	0	0.573553
4	3	0	29	24.5442	33.6008	2.6744	60.9221	1	0	0	1	0.922349
2	3	1	24	13.8393	23.8208	13.2979	24.5264	1	0	0	1	0.328119
2	3	0	29	19.1558	32.7225	2.836	43.3095	1	0	0	1	0.857447
2	3	1	39	28.087	28.8868	45.1069	38.9535	0	1	0	1	0.913798
2	3	1	64	48.9058	24.7353	35.0716	31.151	0	0	1	1	0.825165
4	3	0	40	52.6163	47.0649	67.2072	69.2389	0	1	0	1	0.924497
0	3	0	58	18.8098	4.2225	14.5656	12.2747	0	1	0	0	0.114841
5	3	0	67	23.1334	22.7244	41.7836	37.1834	0	0	1	1	0.872456
3	3	0	24	13.0263	22.6081	25.973	28.1278	1	0	0	1	0.692394
4	3	1	27	32.2957	49.4301	1.4833	42.3877	1	0	0	1	0.90538
3	3	1	43	36.6502	24.4186	40.5747	41.4127	0	1	0	1	0.903359
1	3	1	61	14.1258	15.2414	19.9822	24.259	0	0	1	0	0.238557
1	3	1	23	19.8253	32.0317	17.945	30.6413	1	0	0	0	0.778355
2	3	1	29	23.6601	46.0138	51.7918	59.1854	1	0	0	1	0.915414
1	3	0	33	5.4485	8.4663	15.7303	18.4	0	1	0	0	0.113702
0	3	0	64	22.1836	21.7564	14.7309	19.1847	0	0	1	0	0.305866
5	3	0	51	49.958	41.8852	46.1538	43.8861	0	1	0	1	0.905915
3	3	1	61	12.743	31.4757	23.9706	38.1351	0	0	1	1	0.875604
3	3	1	32	37.2332	27.1893	53.8631	48.5714	0	1	0	1	0.918018
4	3	0	42	35.2137	31.1972	29.8005	26.3566	0	1	0	1	0.79401
3	3	1	63	42.9499	33.8369	41.5121	47.4695	0	0	1	1	0.911065
1	3	0	23	9.4423	10.0308	14.261	11.0711	1	0	0	0	0.104859
0	3	0	30	5.1869	6.2338	6.2196	6.1037	1	0	0	0	0.105459
5	3	0	64	64.4558	51.9231	67.3725	65.5721	0	0	1	1	0.922774
5	3	0	46	23.4664	9.3458	19.6284	16.1175	0	1	0	1	0.157674
0	3	0	32	13.3008	9.3713	15.2406	16.0136	0	1	0	0	0.10896
1	3	0	62	24.1733	18.2846	21.8972	18.75	0	0	1	0	0.260411
1	3	0	48	40.0984	30.364	38.1365	35.0128	0	1	0	0	0.828545
3	3	1	25	26.2295	44.1477	5.8824	50.8386	1	0	0	1	0.921522
1	3	0	33	20.2474	17.6727	12.4517	9.8458	0	1	0	0	0.244171
5	3	1	25	40.4255	44.9388	62.5945	62.3613	1	0	0	1	0.922015
1	3	1	60	26.333	39.5161	9.34	40.0576	0	0	1	0	0.89225
5	3	1	24	86.3994	41.8018	88.726	57.9596	1	0	0	1	0.886531
2	3	1	51	20.5862	20.6897	36.5529	42.2498	0	1	0	1	0.85285
0	3	0	62	11.4478	12.3633	19.1412	14.4282	0	0	1	0	0.130009
4	3	0	24	16.9611	29.1241	35.1923	35.5575	1	0	0	1	0.871888
4	3	1	37	47.1182	29.9016	53.6281	39.5833	0	1	0	1	0.913125
0	3	0	64	4.3011	13.7434	7.1719	8.8189	0	0	1	0	0.116817
4	3	0	48	60.2679	52.8557	70.648	59.9649	0	1	0	1	0.920904
0	3	0	24	7.5328	11.4199	10.4628	10.9718	1	0	0	0	0.104686
5	3	1	64	62.411	25.3417	63.0662	55.2113	0	0	1	1	0.915358
3	3	1	28	50.7109	15.7005	50.2762	39.5887	1	0	0	1	0.902983
2	3	1	61	32.9866	30.1036	35.6784	33.8633	0	0	1	1	0.836366
2	3	1	28	35.4244	38.8889	25.0426	40.6922	1	0	0	1	0.904604
1	3	1	24	37.9545	39.1979	34.3725	34.8367	1	0	0	0	0.901717
1	3	0	29	22.0222	25.8255	1.139	24.931	1	0	0	0	0.317075
5	3	0	62	41.909	35.942	51.2559	43.7632	0	0	1	1	0.91667
5	3	0	24	50.411	50.6639	77.7414	70.8054	1	0	0	1	0.923215
4	3	1	42	51.9397	21.5182	44.8052	26.0778	0	1	0	1	0.872445
0	3	1	66	16.9851	14.3947	21.732	17.0024	0	0	1	0	0.248188
1	3	0	57	29.385	19.9525	29.8808	31.5515	0	1	0	0	0.698431
0	3	0	82	7.1278	7.0628	18.2919	14.3658	0	0	1	0	0.109637
4	3	0	60	45.7815	23.3894	43.4137	28.7785	0	0	1	1	0.867002
4	3	1	28	41.0584	31.5212	76.4246	65.8451	1	0	0	1	0.921954
2	3	0	58	42.947	22.1146	32.797	23.4088	0	1	0	1	0.623011
1	3	1	23	14.0026	23.2402	25.782	33.1233	1	0	0	0	0.717676
5	3	1	24	55.4874	58.8539	67.1674	62.4521	1	0	0	1	0.921528
3	3	1	75	47.3199	30.4731	46.3647	43.9759	0	0	1	1	0.905259
3	3	1	76	60.6593	28.9389	40.6907	41.3495	0	0	1	1	0.783328
5	3	1	57	38.316	29.5216	73.3871	54.3881	0	1	0	1	0.919976
0	3	1	28	10.6931	20.8023	8.5132	12.6638	1	0	0	0	0.174519
1	3	1	71	42.1199	33.3959	54.0719	48.1651	0	0	1	0	0.918039
1	3	0	26	21.2469	19.9896	20.8661	22.995	1	0	0	0	0.318536
3	3	1	24	49.8753	41.2859	53.4515	41.5617	1	0	0	1	0.912134
3	3	0	68	40.3453	24.5077	39.0931	40.8135	0	0	1	1	0.884255
2	3	0	46	17	12.6194	15.0545	11.5556	0	1	0	1	0.19346
0	3	0	51	7.4707	9.8269	8.5384	17.5474	0	1	0	0	0.106094
3	3	1	41	27.4216	12.9252	32.3099	22.0564	0	1	0	1	0.370661
1	3	0	23	17.1949	11.3328	12.1279	10.2725	1	0	0	0	0.114213
1	3	1	32	28.7303	17.1461	29.3764	22.8016	0	1	0	0	0.372089
3	3	0	73	36.9332	22.3983	41.9153	29.0517	0	0	1	1	0.867518
1	3	0	73	34.8272	14.4784	33.6152	27.8888	0	0	1	0	0.628261
5	3	1	68	31.8627	5.6117	37.5221	28.2004	0	0	1	1	0.621832
1	3	0	38	40.8932	44.2733	45.3792	35.2514	0	1	0	0	0.906944
2	3	0	66	39.1785	29.9095	35.0829	32.5269	0	0	1	1	0.792593
4	3	0	23	34.8854	60.6813	49.9465	67.9599	1	0	0	1	0.918782
5	3	0	38	50.2793	52.6413	71.8143	82.7225	0	1	0	1	0.921836
3	3	0	62	29.237	21.2344	34.8536	31.1289	0	0	1	1	0.80075
5	3	1	32	45.9818	37.6025	67.6923	59.4657	0	1	0	1	0.922374
4	3	1	35	27.2432	33.4101	39.4279	46.8539	0	1	0	1	0.916511
0	3	0	63	35.0134	9.1696	20.9253	19.6923	0	0	1	0	0.176591
4	3	1	41	30.2738	12.3596	34.1379	29.1209	0	1	0	1	0.675216
2	3	0	33	7.4873	10.2534	28.4003	23.3395	0	1	0	1	0.265328
2	3	0	26	24.1745	18.476	24.3129	25.3438	1	0	0	1	0.382021
1	3	1	75	13.3092	9.8398	18.1606	20.5109	0	0	1	0	0.131223
3	3	0	47	26.8884	21.8599	19.9554	20.2614	0	1	0	1	0.286255
2	3	1	27	33.4475	21.9892	1.6878	28.2631	1	0	0	1	0.379043
0	3	1	28	15.8754	15.4118	24.2609	28.7479	1	0	0	0	0.458323
4	3	1	60	1.2565	2.5678	13.2275	40.9253	0	0	1	1	0.360142
3	3	1	23	35.2814	48.5503	32.9923	50.13	1	0	0	1	0.922173
0	3	0	28	6.0217	6.6241	4.1427	4.7729	1	0	0	0	0.10896
5	3	0	63	21.05	24.0422	32.9463	40.8733	0	0	1	1	0.863649
2	3	1	61	8.278	27.7992	18.8486	33.3532	0	0	1	1	0.715366
2	3	1	25	29.6439	38.5354	46.8394	40.5759	1	0	0	1	0.91716
3	3	1	57	25.5814	23.183	61.9529	61.6197	0	1	0	1	0.916562
4	3	1	66	43.5705	28.5887	36.5879	28.4422	0	0	1	1	0.798013
2	3	1	28	43.8111	18.018	37.551	35.6481	1	0	0	1	0.756651
2	3	0	23	15.3958	15.2797	18.2036	17.4359	1	0	0	1	0.259995
2	3	0	57	37.1262	29.393	34.3284	37.7312	0	1	0	1	0.861782
1	3	0	60	40.146	23.3911	44.94	27.8846	0	0	1	0	0.874245
3	3	0	26	30.4075	34.4037	35.4318	39.8714	1	0	0	1	0.909311
5	3	1	60	32.1705	80.4625	25.958	80.2439	0	0	1	1	0.91038
2	3	0	64	54.051	49.7577	47.5845	44.6178	0	0	1	1	0.905319
2	3	1	61	21.2272	25.4849	24.2014	30.9295	0	0	1	1	0.620626
2	3	0	40	40.3248	39.1593	60.3411	61.6984	0	1	0	1	0.921467
0	3	0	24	22.8031	13.3109	41.6817	25.4433	1	0	0	0	0.68648
4	3	1	23	27.5928	27.7603	49.8191	43.7247	1	0	0	1	0.912444
5	3	0	37	28.8652	35.2719	28.6915	30.3128	0	1	0	1	0.859943
0	3	1	61	17.2527	13.807	10.6383	15.2721	0	0	1	0	0.191494
2	3	1	61	38.6288	30.8259	45.4321	42.1175	0	0	1	1	0.912365
3	3	1	70	30.5692	5.4968	32.0061	19.0551	0	0	1	1	0.35122
1	3	0	28	19.19	27.4555	7.1429	33.0269	1	0	0	0	0.666929
2	3	1	66	36.5351	17.8399	26.6611	18.7919	0	0	1	1	0.354139
5	3	1	60	1.7117	7.3238	21.8085	51.2712	0	0	1	1	0.749606
5	3	1	37	49.0947	35.432	59.7206	44.4169	0	1	0	1	0.917274
5	3	1	66	49.9062	33.0931	42.8972	32.6347	0	0	1	1	0.874056
2	3	1	68	9.4279	2.9229	17.8344	18.7755	0	0	1	1	0.107794
4	3	0	28	47.0844	47.3092	55.477	53.4642	1	0	0	1	0.91991
0	3	0	40	8.676	9.1648	19.5916	12.754	0	1	0	0	0.117355
4	3	1	39	29.9841	40.3941	57.6774	55.5804	0	1	0	1	0.917766
2	3	1	75	40.529	24.221	35.5828	41.5501	0	0	1	1	0.866183
4	3	1	28	42.6814	56.2699	28.8248	55.1282	1	0	0	1	0.917003
5	3	0	23	35.8232	57.9251	53.1707	67.9957	1	0	0	1	0.919693
3	3	0	24	27.4809	31.8672	5.4131	44.0987	1	0	0	1	0.884913
4	3	1	34	55.3806	40.8879	58.8235	42.3669	0	1	0	1	0.909607
0	3	1	68	3.9182	3.0731	22.1485	13.5935	0	0	1	0	0.119896
5	3	0	62	53.009	31.2041	71.2589	68.5832	0	0	1	1	0.920756
1	3	0	58	24.8181	13.3865	18.9727	19.4389	0	1	0	0	0.188666
5	3	0	73	52.5952	21.2816	57.799	42.5339	0	0	1	1	0.915214
3	3	0	23	18.9003	16.4773	23.4443	18.5695	1	0	0	1	0.343431
1	3	1	61	13.5342	21.2302	18.6845	32.1561	0	0	1	0	0.475596
3	3	1	42	47.3339	16.6913	39.4137	22.2749	0	1	0	1	0.741624
4	3	1	50	26.8018	8.1579	78.3784	65.6743	0	1	0	1	0.917465
0	3	1	70	11.3943	4.0427	17.4211	18.8011	0	0	1	0	0.108429

## Sheet: Days 2+3 _ 1 Gy cutoff
S3 Table. Level 1 RF model predictions of Exposure Index based on the testing portion of the fresh adult dataset generated by the stacking ensemble. The meaning of each variable is described in Materials and Methods section in the main text.
Dose	Day	Sex	Age	BAX_lymphocytes	p53_lymphocytes	BAX_CD3	p53_CD3	ln_objects_mL_lymphocytes	ln_objects_mL_CD3	Young_adult	Middle_aged	Senior	Exposed	Actual_Exposure_index	Reconstructed_Exposure_index
3	2	0	73	14.2857	9.2929	20.8072	20.8072	14.677	14.493	0	0	1	1	1	0.84506
0	3	0	63	2.9626	7.5522	7.7118	12.7745	13.9804	13.5853	0	0	1	0	0	0.234922
0	2	1	24	7.1075	0.169	7.6251	6.0101	13.9497	13.6988	1	0	0	0	0	0.335736
5	3	0	33	14.7122	18.7452	42.4426	36.2035	12.1996	11.8587	0	1	0	1	1	0.942867
5	3	0	33	16.4035	20.286	28.4123	26.2595	12.3804	11.8856	0	1	0	1	1	0.957103
0	2	0	38	13.5003	6.9307	17.9361	8.0297	13.9478	13.8098	0	1	0	0	0	0.713197
3	2	0	42	17.7621	11.4766	12.0925	9.9182	14.3762	14.0514	0	1	0	1	1	0.923296
5	3	0	48	65.4854	53.6471	68.0328	62.3377	12.958	13.0886	0	1	0	1	1	0.962583
5	2	1	63	29.7373	19.3268	30.86	24.1538	13.7109	13.1807	0	0	1	1	1	0.96163
3	2	0	68	34.3113	11.9658	27.7704	33.1878	14.2616	13.6634	0	0	1	1	1	0.960551
3	3	0	26	19.5261	28.2267	28.8421	32.1041	13.6273	12.852	1	0	0	1	1	0.963654
2	3	0	62	46.8368	36.0966	51.4286	38.5827	12.6105	12.6649	0	0	1	1	1	0.96272
0	2	1	42	6.2389	3.5045	10.4465	10.689	14.6071	14.241	0	1	0	0	0	0.310439
3	2	0	53	9.6081	6.7742	20.6647	16.5312	13.7853	13.4009	0	1	0	1	1	0.597773
0	3	0	62	5.1991	4.2671	10.2085	10.8308	14.9766	14.735	0	0	1	0	0	0.26221
5	2	0	42	10.5209	17.4603	12.1756	11.6487	13.102	12.4883	0	1	0	1	1	0.883649
0	2	0	64	6.5663	3.5915	4.0799	5.0405	14.6812	14.4039	0	0	1	0	0	0.356673
2	2	1	24	33.8651	20.3379	29.4056	17.8571	13.7112	13.3258	1	0	0	1	1	0.961793
1	3	1	41	21.1726	13.1606	23.6364	22.454	13.6131	13.4799	0	1	0	1	1	0.949358
1	2	0	24	5.6701	10.7872	7.4316	14.9718	14.1065	13.859	1	0	0	1	1	0.453175
2	2	0	26	19.545	5.2747	11.9808	9.0016	14.0664	13.6451	1	0	0	1	1	0.881346
1	2	1	62	17.6565	9.0837	16.6667	13.7673	12.7372	12.3602	0	0	1	1	1	0.88977
5	2	0	67	6.7191	7.0234	10.6583	10.3183	12.392	11.9856	0	0	1	1	1	0.356616
1	3	1	24	14.2397	16.7852	12.8849	17.3592	13.3438	13.0909	1	0	0	1	1	0.931055
3	3	1	69	1.4808	38.4709	6.3981	31.1615	10.6839	9.80188	0	0	1	1	1	0.936254
0	3	0	42	3.6765	8.75	5.5199	5.296	13.9224	13.4648	0	1	0	0	0	0.250618
5	2	0	23	13.1911	10.7388	8.4722	6.7308	13.5645	13.1525	1	0	0	1	1	0.848136
1	2	1	35	12.1727	10.5528	15.1198	11.9516	14.4761	13.8467	0	1	0	1	1	0.822799
1	2	1	28	19.2227	12.9055	9.7629	15.9933	13.1047	12.8535	1	0	0	1	1	0.940612
3	3	1	42	32.1059	34.7948	47.2165	42.8051	13.9433	13.4665	0	1	0	1	1	0.962524
0	3	0	24	22.8031	13.3109	41.6817	25.4433	13.1035	13.2429	1	0	0	0	0	0.949688
4	3	0	53	37.1787	44.2672	42.53	44.9912	12.8426	12.2633	0	1	0	1	1	0.9626
3	3	0	30	30.192	36.4397	50.4242	40.4396	13.2504	12.5457	1	0	0	1	1	0.962345
3	2	0	29	21.8605	21.9619	0.597	64.5946	12.044	12.3759	1	0	0	1	1	0.958667
1	2	0	38	21.3068	18.6559	18.1189	15.4462	14.0689	14.0285	0	1	0	1	1	0.959962
2	3	0	62	32.1168	28.4845	38.5019	29.5688	13.1394	13.025	0	0	1	1	1	0.962161
2	2	0	62	11.9792	12.7716	15.655	17.9008	14.8398	14.6399	0	0	1	1	1	0.84916
3	2	1	42	27.0742	11.6801	25.7833	15.873	13.9233	13.5567	0	1	0	1	1	0.956397
1	3	0	51	13.1387	34.8837	20.1342	24.8292	13.1248	12.6696	0	1	0	1	1	0.961926
0	3	0	24	6.25	24.8885	0.4736	29.9013	13.4451	13.8016	1	0	0	0	0	0.896014
3	2	1	35	18.5537	12.1071	28.6449	17.6962	14.488	13.7847	0	1	0	1	1	0.932888
4	2	1	68	11.1502	4.7672	16.3961	12.4183	13.8182	13.4813	0	0	1	1	1	0.588999
2	3	1	25	28.36	36.0393	3.4339	38.8834	13.814	13.3528	1	0	0	1	1	0.962194
3	3	0	51	39.7035	31.734	36.1463	30.4821	13.7784	13.2058	0	1	0	1	1	0.963256
1	3	1	23	19.8253	32.0317	17.945	30.6413	13.082	13.0191	1	0	0	1	1	0.962897
3	2	0	53	22.3374	14.172	14.534	10.1498	12.2077	11.7303	0	1	0	1	1	0.954484
2	3	0	23	19.4794	17.4328	17.2285	16.206	13.7782	13.4261	1	0	0	1	1	0.956826
5	2	1	40	26.6067	31.0323	36.2436	42.0749	12.4503	12.3263	0	1	0	1	1	0.962045
2	3	1	24	54.717	36.4433	63.9368	48.6111	13.2209	12.7124	1	0	0	1	1	0.962592
0	3	0	63	35.0134	9.1696	20.9253	19.6923	13.5675	12.8762	0	0	1	0	0	0.952696
1	2	1	55	2.526	11.8721	0.5825	27.1557	13.8637	13.9205	0	1	0	1	1	0.309736
3	2	0	23	8.8594	8.6005	12.2114	8.3832	13.3364	13.1902	1	0	0	1	1	0.581207
5	3	1	43	43.0097	27.7008	61.7251	48.8889	13.45	12.8362	0	1	0	1	1	0.963503
3	2	0	46	8.2661	10.3653	16.1538	5.8018	13.1689	12.7121	0	1	0	1	1	0.618796
5	3	1	24	45.6842	37.0237	66.9291	66.0888	12.8843	12.6091	1	0	0	1	1	0.962735
4	3	0	30	23.8295	33.4111	51.5933	49.6542	12.7841	11.8867	1	0	0	1	1	0.962233
2	3	1	60	1.6231	5.848	4.5845	19.6078	12.259	10.803	0	0	1	1	1	0.147028
5	3	1	76	68.2504	37.8578	50.5036	45.5696	13.9111	13.1656	0	0	1	1	1	0.963465
1	2	0	32	27.9156	4.8751	23.4818	13.0233	13.3551	12.9932	0	1	0	1	1	0.94942
1	2	0	67	6.481	4.0635	5.6848	5.746	13.2007	12.7758	0	0	1	1	1	0.408452
0	2	1	23	2.5098	6.2874	13.9383	13.9383	14.7408	14.4969	1	0	0	0	0	0.216515
3	3	1	23	35.2814	48.5503	32.9923	50.13	12.6629	12.5422	1	0	0	1	1	0.96262
3	3	1	60	2.028	6.6244	12.0567	48.4746	11.9623	10.3613	0	0	1	1	1	0.176434
0	3	0	22	4.8167	7.6649	4.1096	7.9819	14.4207	14.2148	1	0	0	0	0	0.298569
5	2	0	62	28.2353	23.8532	44.1739	39.7035	12.9849	12.7155	0	0	1	1	1	0.962217
1	3	1	71	42.1199	33.3959	54.0719	48.1651	13.2927	13.2292	0	0	1	1	1	0.963201
4	2	0	68	34.6154	22.8779	47.8082	40.6844	13.4939	13.0692	0	0	1	1	1	0.960255
0	3	1	35	6.371	23.0769	12.1289	30.3697	14.5271	14.1366	0	1	0	0	0	0.874189
1	3	1	64	42.1408	21.5881	24.2593	26.4214	14.0156	13.311	0	0	1	1	1	0.963521
1	2	1	41	17.0306	5.4795	18.9262	12.6856	14.3239	14.0938	0	1	0	1	1	0.833687
0	3	1	57	13.447	8.9806	19.5697	22.4719	14.4135	14.1839	0	1	0	0	0	0.795308
0	3	0	62	11.4478	12.3633	19.1412	14.4282	13.0474	12.8032	0	0	1	0	0	0.805902
2	3	0	24	23.2479	32.5216	6.9418	41.7266	13.4219	13.6214	1	0	0	1	1	0.962351
1	3	0	24	24.2295	24.5498	4.5181	34.9819	12.8894	13.0188	1	0	0	1	1	0.962812
0	3	1	37	5.8269	6.369	13.3621	14.5717	14.4043	14.1234	0	1	0	0	0	0.304372
1	3	0	23	28.8636	20.5107	18.4713	20.6072	13.2932	13.0499	1	0	0	1	1	0.961739
3	2	1	75	34.1748	13.2394	38.6577	52.549	13.3924	13.0653	0	0	1	1	1	0.960616
1	2	1	61	16.7688	16.2128	18.4466	20.1018	14.2458	14.1983	0	0	1	1	1	0.939016
1	3	0	64	21.1608	24.3526	17.7695	10.5862	14.5193	14.1121	0	0	1	1	1	0.963878
5	3	0	37	28.8652	35.2719	28.6915	30.3128	12.5005	12.1129	0	1	0	1	1	0.962178
1	3	0	23	17.1949	11.3328	12.1279	10.2725	14.0481	13.7516	1	0	0	1	1	0.917283
4	2	0	66	26.8331	31.181	24.8421	24.8421	13.6936	13.0105	0	0	1	1	1	0.962027
3	2	0	23	32.3622	18.8288	19.6539	21.7178	11.4829	11.0038	1	0	0	1	1	0.958296
3	3	1	24	49.8753	41.2859	53.4515	41.5617	13.5962	13.1755	1	0	0	1	1	0.96263
1	2	0	42	3.4716	5.2838	2.5719	3.7092	14.0457	13.6205	0	1	0	1	1	0.20612
5	3	0	62	45.3983	39.1969	50.3133	49.1746	12.9474	12.6968	0	0	1	1	1	0.962647
1	2	1	37	17.3192	5.504	13.2565	7.1878	14.5511	14.1797	0	1	0	1	1	0.842751
0	3	1	60	11.8467	43.9619	8.6718	36.0996	13.3372	13.0002	0	0	1	0	0	0.96359
5	2	1	24	40.021	21.2471	56.1497	49.2903	13.1502	12.7845	1	0	0	1	1	0.963043
1	3	0	66	29.9095	22.775	28.076	25.3033	13.6463	13.2036	0	0	1	1	1	0.961927
4	2	1	32	24.8976	17.7486	31.9672	21.238	12.6144	12.2312	0	1	0	1	1	0.961842
0	2	0	68	46.4885	5.9388	25.1768	21.4681	14.6048	13.7757	0	0	1	0	0	0.955496
0	3	0	30	8.6216	11.8323	7.9245	7.0239	13.9834	13.6267	1	0	0	0	0	0.669036
5	2	1	41	26.7081	14.9361	39.9137	36.6913	13.6853	13.316	0	1	0	1	1	0.957906
5	3	1	75	25.1226	21.8164	47.0691	42.1263	13.9018	13.4243	0	0	1	1	1	0.956624
3	3	1	30	41.8469	56.0888	70.1953	49.8602	13.2401	12.7847	1	0	0	1	1	0.962828
4	3	0	23	19.8283	18.6813	24.1259	21.0863	13.0601	12.4316	1	0	0	1	1	0.958363
5	3	0	68	41.6918	35.9645	45.933	50	14.4448	13.495	0	0	1	1	1	0.963021
3	2	1	63	21.2931	12.3116	23.9737	17.9104	13.7214	13.1916	0	0	1	1	1	0.946622
1	3	0	47	14.3124	27.7816	7.5658	14.2707	11.5031	11.1253	0	1	0	1	1	0.960293
1	3	0	33	5.4485	8.4663	15.7303	18.4	11.9972	11.7138	0	1	0	1	1	0.376294
2	3	0	23	15.3958	15.2797	18.2036	17.4359	12.9519	12.7516	1	0	0	1	1	0.92342
1	2	0	40	7.8586	8.046	25.379	31.3885	13.504	13.3299	0	1	0	1	1	0.479157
5	3	1	42	39.0274	37.4421	61.8312	53.9301	13.7801	13.1255	0	1	0	1	1	0.96294
4	3	1	60	28.6402	61.2963	20.4047	57.7483	13.4063	12.6929	0	0	1	1	1	0.96277
0	2	1	62	5.6917	4.8227	12.5771	6.1866	13.2359	12.8092	0	0	1	0	0	0.304172
2	2	0	30	19.0338	10.6778	17.3275	16.5173	13.7358	13.3654	1	0	0	1	1	0.928121
5	2	1	28	32.9614	18.1904	56.8707	27.375	13.6174	13.013	1	0	0	1	1	0.959126
4	3	1	61	50.0469	44.5191	59.8906	46.6616	13.648	13.422	0	0	1	1	1	0.96283
2	3	0	66	39.1785	29.9095	35.0829	32.5269	14.3289	13.7841	0	0	1	1	1	0.962983
4	2	1	76	42.9705	36.63	23.4216	23.4216	13.8205	13.1358	0	0	1	1	1	0.962909
2	2	0	24	0	13.0628	10.0955	14.2857	12.436	12.1484	1	0	0	1	1	0.254435
2	2	1	61	19.2182	17.1514	22.0874	22.0874	13.9611	13.792	0	0	1	1	1	0.955274
0	2	1	29	13.5302	21.4483	40.7839	40.7839	13.6759	13.2745	1	0	0	0	0	0.946458
0	3	1	50	13.4199	3.1771	29.9595	34.127	14.4588	14.0896	0	1	0	0	0	0.645854
2	2	1	24	19.8515	11.9856	13.8474	13.285	13.1337	12.96	1	0	0	1	1	0.9393
0	2	1	25	4.6025	4.9473	1.1555	29.8378	13.854	13.8248	1	0	0	0	0	0.239622
3	3	0	38	47.1189	56.6709	60.5286	58.9869	13.5594	13.3284	0	1	0	1	1	0.963019
5	2	0	30	29.4118	20.2142	30.6265	20.8054	13.4979	12.9093	1	0	0	1	1	0.961614
5	2	1	29	26.7409	35.9892	48.5677	48.5677	13.3169	12.7303	1	0	0	1	1	0.962145
5	3	0	40	32.267	33.4895	55.1948	47.1649	11.6919	11.3062	0	1	0	1	1	0.962489
3	3	0	68	40.3453	24.5077	39.0931	40.8135	14.2595	13.4561	0	0	1	1	1	0.962736
5	2	1	55	10.8434	20.8939	0.8629	45.0663	13.3384	13.3169	0	1	0	1	1	0.921937
3	3	1	32	37.2332	27.1893	53.8631	48.5714	11.7709	11.4853	0	1	0	1	1	0.962896
4	3	0	47	29.5494	21.7742	25.3482	13.0282	12.2886	11.8212	0	1	0	1	1	0.957587
3	3	0	47	26.8884	21.8599	19.9554	20.2614	11.9014	11.4094	0	1	0	1	1	0.958252
2	3	1	24	13.8393	23.8208	13.2979	24.5264	12.6615	12.3898	1	0	0	1	1	0.957804
0	2	1	32	2.139	5.1282	3.8305	5.748	13.8971	13.577	0	1	0	0	0	0.151127
5	3	1	62	44.7545	45.9044	59.2543	58.2139	12.1557	11.9315	0	0	1	1	1	0.962657
3	3	1	23	14.1051	33.6294	37.201	58.9091	12.8699	12.5276	1	0	0	1	1	0.962186
3	2	0	33	2.3329	4.1215	7.1062	5.4289	13.0107	12.636	0	1	0	1	1	0.149651
3	3	1	22	75.6719	48.7931	78.9536	73.6282	13.7434	13.2866	1	0	0	1	1	0.961578
0	2	1	43	4.2355	8.9208	17.8801	14.2723	14.3799	14.198	0	1	0	0	0	0.294138
3	3	1	51	21.1312	6.3677	45.5194	24.115	13.3907	13.2208	0	1	0	1	1	0.920342
5	2	1	57	22.6902	20.7872	45.1827	41.6357	12.9215	11.9434	0	1	0	1	1	0.964805
2	2	1	61	17.1642	11.8531	13.0233	18.398	14.282	13.9273	0	0	1	1	1	0.91416
0	2	1	50	20.6047	2.0904	31.1499	22.4775	14.6682	14.2686	0	1	0	0	0	0.86385
1	2	0	23	17.3142	8.6275	11.9518	6.2253	14.0682	13.8205	1	0	0	1	1	0.883495
2	3	1	35	18.6576	26.4455	20.8378	30.6043	13.9621	13.5887	0	1	0	1	1	0.962313
2	3	1	68	9.4279	2.9229	17.8344	18.7755	13.0645	12.6236	0	0	1	1	1	0.490152
1	2	1	34	19.1311	8.9965	15.1269	11.257	13.4374	13.1411	0	1	0	1	1	0.914979
3	2	1	57	22.6994	19.1235	38.0952	21.875	13.3638	12.5673	0	1	0	1	1	0.962941
4	3	1	25	23.2258	37.2069	5.7644	53.5129	13.8837	13.3488	1	0	0	1	1	0.962365
0	3	1	23	3.3575	10.8747	12.5891	29.868	14.7739	14.6603	1	0	0	0	0	0.312237
5	3	1	37	49.0947	35.432	59.7206	44.4169	14.415	13.8471	0	1	0	1	1	0.96262
1	3	1	41	21.0957	24.4735	28.381	24.0623	13.1182	12.7633	0	1	0	1	1	0.963799
0	2	0	53	2.6767	7.5401	6.462	9.3702	13.5692	13.1209	0	1	0	0	0	0.21457
2	2	0	64	23.7415	36.998	26.5399	26.5399	13.3189	13.0184	0	0	1	1	1	0.962313
3	2	0	62	15.047	17.4521	24.0113	22.4612	14.2263	13.4073	0	0	1	1	1	0.93772
5	2	0	64	14.6932	18.3324	9.5392	9.8319	14.2143	13.8018	0	0	1	1	1	0.942388
0	3	0	40	5.7116	9.3126	12.3206	21.8413	13.9043	14.0401	0	1	0	0	0	0.406036
3	2	0	38	31.0243	28.3254	29.9033	27.1613	14.1131	13.9692	0	1	0	1	1	0.962028
4	2	1	27	28.5519	12.987	0.7968	33.2911	14.4291	13.9332	1	0	0	1	1	0.959476
0	3	0	23	15.0339	10.4778	11.2011	14.2326	13.9462	13.7319	1	0	0	0	0	0.882641
3	2	1	25	17.662	24.7113	30.2384	32.2785	13.6599	13.5875	1	0	0	1	1	0.963337
4	3	1	61	45	27.0164	55.7711	37.2931	13.7257	13.3952	0	0	1	1	1	0.963509
4	3	0	64	21.8929	25.5226	18.745	16.3832	14.2834	13.8243	0	0	1	1	1	0.960695
1	2	0	28	6.1538	11.341	8.5546	22.6734	13.7127	13.5972	1	0	0	1	1	0.505661
5	2	0	37	20.1916	13.7316	24.261	11.5385	11.5809	11.2754	0	1	0	1	1	0.948056
4	3	0	82	24.5785	23.9336	35.7973	34.0269	10.9004	10.8075	0	0	1	1	1	0.963055
4	2	0	62	22.1805	17.8361	26.0014	18.9501	14.5354	14.3316	0	0	1	1	1	0.956676
4	3	0	42	11.5021	33.5255	12.4031	26.5938	13.1915	12.5768	0	1	0	1	1	0.959902
5	3	0	63	21.05	24.0422	32.9463	40.8733	12.2712	11.9259	0	0	1	1	1	0.964094
2	2	0	23	12.0936	10.3915	9.6923	11.6558	12.768	12.5999	1	0	0	1	1	0.817853
3	3	0	23	16.729	19.2031	24.8144	24.8737	12.8679	12.7272	1	0	0	1	1	0.955113
5	2	1	22	60.4633	32.5887	70.2864	46.4486	13.7835	13.4022	1	0	0	1	1	0.962759
4	3	0	40	52.6163	47.0649	67.2072	69.2389	12.9835	12.9469	0	1	0	1	1	0.963203
0	3	0	33	10.4079	8.0595	11.5956	6.7402	14.256	13.8762	0	1	0	0	0	0.694437
3	2	0	69	27.1865	17.6565	28.5714	24.5182	14.275	14.0329	0	0	1	1	1	0.961765
4	2	1	57	21.4076	12.4533	36.6337	10.443	13.0134	12.1383	0	1	0	1	1	0.945675
0	2	1	30	7.9286	16.3147	20.0434	25.4464	13.7164	13.642	1	0	0	0	0	0.815866
1	3	1	23	14.0026	23.2402	25.782	33.1233	14.6718	14.2485	1	0	0	1	1	0.957142
3	2	0	62	17.8037	14.0684	21.9529	19.1462	14.4975	14.3156	0	0	1	1	1	0.933421
3	2	0	66	22.5367	23.4667	25.656	25.656	13.9385	13.3098	0	0	1	1	1	0.961956
4	2	1	22	54.7417	26.8095	61.1054	34.5962	13.7014	13.4085	1	0	0	1	1	0.96272
3	3	0	63	19.8421	20.4251	24.4142	26.1379	13.3484	12.9654	0	0	1	1	1	0.959639
2	2	1	30	31.7422	29.0889	30.5793	22.5966	14.1727	13.8627	1	0	0	1	1	0.961869
2	3	1	69	5.0524	33.1375	8.2557	21.9003	11.5199	10.8075	0	0	1	1	1	0.927389
5	3	0	30	25.8706	40.7618	52.6971	52.9489	12.2354	11.3941	1	0	0	1	1	0.962522
2	2	1	28	28.3137	11.4969	31.6959	31.7197	13.7469	13.1208	1	0	0	1	1	0.958216
0	3	1	51	6.2879	5.7377	27.0519	23.5568	14.377	14.2394	0	1	0	0	0	0.34273
2	3	0	28	23.5561	31.337	19.5231	41.7661	12.6908	12.5099	1	0	0	1	1	0.962409
2	3	0	58	42.947	22.1146	32.797	23.4088	13.6558	13.3489	0	1	0	1	1	0.963465
4	2	0	48	33.1839	22.9145	31.7003	31.278	13.0733	13.0494	0	1	0	1	1	0.961752
0	3	1	32	4.262	4.6487	7.1623	7.6531	12.9431	12.6663	0	1	0	0	0	0.224193
1	3	0	58	24.8181	13.3865	18.9727	19.4389	13.4489	13.204	0	1	0	1	1	0.955114
0	3	1	28	15.8754	15.4118	24.2609	28.7479	14.0474	13.6861	1	0	0	0	0	0.929456
1	2	1	25	6.2299	26.3598	18.3694	25.922	13.3771	13.2916	1	0	0	1	1	0.905236
2	3	0	23	25.1599	30.3342	25.7919	31.2849	13.0556	12.9847	1	0	0	1	1	0.962254
3	3	0	64	20.4503	25.2198	13.9241	12.8861	14.0892	13.6898	0	0	1	1	1	0.963673
0	2	1	66	8.4963	7.0965	11.1316	13.6889	14.6617	14.1613	0	0	1	0	0	0.56353
1	3	1	75	43.319	21.8072	34.2536	41.9604	13.5648	13.2101	0	0	1	1	1	0.960415
1	3	1	43	27.2851	16.4674	24.9678	18.8091	13.7716	13.3095	0	1	0	1	1	0.961299
2	2	0	42	4.6392	7.461	3.52	7.7049	14.0396	13.6186	0	1	0	1	1	0.305268
1	3	0	57	33.5692	16.1652	36.4919	22.7356	13.8986	13.8685	0	1	0	1	1	0.960678
2	2	1	37	17.8571	6.6625	19.4888	7.6699	14.6295	14.2512	0	1	0	1	1	0.878366
0	3	1	61	17.2527	13.807	10.6383	15.2721	14.7566	14.4253	0	0	1	0	0	0.927801
2	2	0	82	5.4244	11.293	8.0869	12.7604	12.9771	12.7976	0	0	1	1	1	0.436977
3	2	0	51	11.9385	7.7503	17.1756	12.6418	14.3168	13.8665	0	1	0	1	1	0.730889
0	3	1	35	7.8125	15.6495	11.2432	15.3535	14.6073	14.1608	0	1	0	0	0	0.797045
5	2	0	24	29.1549	25.1588	2.5097	56.6411	12.9756	13.122	1	0	0	1	1	0.962029
4	3	0	68	38.4279	49.9497	67.1745	66.2398	13.2467	13.0523	0	0	1	1	1	0.962608
4	2	1	61	9.1309	14.6907	17.5774	18.1513	13.4995	13.2346	0	0	1	1	1	0.80812
1	2	1	24	21.9097	10.472	24.0183	36.2245	14.1088	13.6015	1	0	0	1	1	0.943138
4	3	1	41	30.2738	12.3596	34.1379	29.1209	13.5011	13.4073	0	1	0	1	1	0.959448
1	2	1	60	10.5118	27.8846	3.2765	52.0921	13.0034	12.9421	0	0	1	1	1	0.952382
5	2	0	63	13.0021	17.0492	21.0689	21.0689	12.7724	12.391	0	0	1	1	1	0.922622
2	3	1	75	40.529	24.221	35.5828	41.5501	13.5917	13.2026	0	0	1	1	1	0.963477
5	2	0	26	23.4475	9.4203	19.8246	11.2903	13.4808	12.9461	1	0	0	1	1	0.94468
3	3	1	24	41.7568	38.5792	59.4318	60.9125	13.7016	13.0437	1	0	0	1	1	0.96283
5	3	0	68	42.6654	49.5208	77.4611	69.7368	12.6706	12.4165	0	0	1	1	1	0.962718
5	3	0	51	42.2942	35.1759	47.035	37.1555	13.6169	13.1223	0	1	0	1	1	0.963061
2	3	0	63	28.3538	17.9641	32.2108	23.3355	13.6609	13.2891	0	0	1	1	1	0.961733
5	3	0	42	15.4146	29.9771	14.8008	22.7972	12.3027	11.6547	0	1	0	1	1	0.959878
3	2	1	28	27.1691	18.4856	47.2384	32.0639	13.9689	13.2865	1	0	0	1	1	0.962038
0	2	0	42	15.2623	7.0258	12.1359	9.3886	15.1499	14.7762	0	1	0	0	0	0.817805
5	2	0	29	19.1176	31.9088	2.0765	57.4949	12.4062	12.5242	1	0	0	1	1	0.962982
3	2	0	26	25.4651	7.2519	16.6667	13.6735	13.7308	13.2269	1	0	0	1	1	0.947576
1	3	1	40	33.67	32.3131	37.1512	35.921	13.1681	12.944	0	1	0	1	1	0.958251
0	2	1	60	15.5193	1.6199	2.8278	3.6364	12.6579	11.7245	0	0	1	0	0	0.696248
3	3	0	60	41.791	22.7941	37.0833	31.6916	13.4432	12.9417	0	0	1	1	1	0.963422
5	3	1	63	44.0523	45.858	57.3529	59.6965	13.2354	12.7248	0	0	1	1	1	0.962634
3	2	1	34	17.9811	14.1117	26.2023	31.1709	13.6046	13.029	0	1	0	1	1	0.93471
1	3	1	28	30.0813	36.1299	17.6568	33.9851	13.1892	12.8599	1	0	0	1	1	0.962318
2	3	0	73	43.9503	15.8501	44.5498	19.5122	14.382	14.1601	0	0	1	1	1	0.963124
5	3	1	24	86.3994	41.8018	88.726	57.9596	13.2136	12.6996	1	0	0	1	1	0.959114
4	2	1	24	46.4854	28.7492	42.9577	23.5353	13.6717	13.2309	1	0	0	1	1	0.963318
1	3	0	23	31.9177	28.7963	16.8431	31.6991	13.525	13.0505	1	0	0	1	1	0.962156
3	2	1	27	25.3782	6.4605	1.5351	11.6431	14.0379	14.0581	1	0	0	1	1	0.944562
0	2	0	63	4.7532	12.014	16.6507	16.6507	14.0897	13.6059	0	0	1	0	0	0.416305
4	2	1	24	38.4378	21.118	51.99	42.2667	13.5876	13.1956	1	0	0	1	1	0.962721
2	2	0	73	10.2941	7.5296	14.8693	14.8693	14.391	14.2128	0	0	1	1	1	0.695542
1	2	0	24	4.6043	13.0919	1.1416	27.6524	13.8141	13.9639	1	0	0	1	1	0.452231
1	2	1	22	36.9811	14.6267	31.8455	19.4784	13.9494	13.6502	1	0	0	1	1	0.961347
4	3	1	76	73.785	36.566	51.2987	50.6024	14.2751	13.4318	0	0	1	1	1	0.962919
0	3	0	57	31.7416	17.2737	37.2452	31.1372	13.5237	13.284	0	1	0	0	0	0.957424
5	2	1	24	30.4278	23.8884	26.6194	25.4413	12.0514	11.8403	1	0	0	1	1	0.96194
0	2	0	33	1.6912	2.6197	4.4164	2.4967	13.2313	12.8664	0	1	0	0	0	0.149868
5	3	1	60	1.7117	7.3238	21.8085	51.2712	11.5834	9.61741	0	0	1	1	1	0.16341
1	2	1	34	14.7173	7.1103	21.831	19.9475	13.8923	13.4126	0	1	0	1	1	0.804047
4	2	1	42	42.145	10.7997	35.7354	12.8638	13.8234	13.5239	0	1	0	1	1	0.955259
3	3	1	41	29.975	33.7263	39.8544	45.3499	12.7779	12.4083	0	1	0	1	1	0.962181
4	3	1	32	35.1901	28.3537	60.0737	48.3264	10.8676	10.5437	0	1	0	1	1	0.962633
0	3	1	71	16.4535	16.9042	43.4354	30.4664	13.632	13.5435	0	0	1	0	0	0.942857
4	2	0	67	9.047	6.5889	7.7855	5.6764	12.7477	12.3576	0	0	1	1	1	0.49843
0	3	0	67	2.0822	3.4985	8.7936	11.7188	12.4532	12.1425	0	0	1	0	0	0.160965
3	2	1	62	27.3239	15.7502	27.4711	24.1176	13.2736	13.0194	0	0	1	1	1	0.960862
3	3	1	61	12.743	31.4757	23.9706	38.1351	13.3567	13.465	0	0	1	1	1	0.960765
5	2	1	61	28.3347	13.2468	28.4483	30.4645	14.1396	13.7236	0	0	1	1	1	0.959563
4	3	1	42	37.0098	36.9734	55.8788	49.6829	13.8676	13.2033	0	1	0	1	1	0.962913
1	2	1	66	27.5362	10.8267	21.9556	16.3168	14.4083	13.9708	0	0	1	1	1	0.956587
0	2	0	26	10.92	4.3521	12.188	6.0504	14.5286	13.9958	1	0	0	0	0	0.590242
2	2	1	28	42.5699	8.3984	25.537	18.1614	14.2217	13.2751	1	0	0	1	1	0.95558
3	3	1	55	22.399	19.8289	3.0033	29.4745	13.6127	13.3623	0	1	0	1	1	0.960984
1	3	0	51	16.2209	12.4704	15.0631	19.8407	14.0157	13.7343	0	1	0	1	1	0.899985
5	2	0	62	26.7842	16.6998	32.9077	21.134	13.39	13.1627	0	0	1	1	1	0.961357
4	3	0	24	27.1287	39.5793	9.4027	48.2353	12.8345	13.1287	1	0	0	1	1	0.9624
2	3	1	28	39.0438	27.3094	62.0879	55.2192	13.5348	12.8642	1	0	0	1	1	0.963188
0	3	0	69	13.66	23.0724	15.4433	20.7317	14.2677	13.8837	0	0	1	0	0	0.955916
4	3	1	25	36.8517	44.4828	48.0942	47.4453	13.5862	13.177	1	0	0	1	1	0.96263
1	3	0	26	21.2469	19.9896	20.8661	22.995	14.0046	13.7136	1	0	0	1	1	0.962552
3	2	1	76	39.1408	27.3859	19.4503	19.4503	14.1354	13.4957	0	0	1	1	1	0.963203
4	2	0	33	2.8898	4.4079	10.8209	7.5655	12.6534	12.2814	0	1	0	1	1	0.176512
1	2	1	29	25.4417	28.3854	39.5006	39.5006	14.0253	13.5055	1	0	0	1	1	0.962418
3	3	0	40	43.734	44.8522	62.5873	67.3295	11.6996	11.8464	0	1	0	1	1	0.962606
2	2	0	48	20.564	14.9817	25.4453	29.2308	12.9182	12.8904	0	1	0	1	1	0.952998
0	3	0	53	4.8656	4.5756	17.4917	8.364	13.0062	12.6558	0	1	0	0	0	0.251192
5	2	1	66	37.6582	19.2149	32.964	27.2287	13.7693	13.5107	0	0	1	1	1	0.957401
2	2	0	51	10.8259	10.3226	10.929	16.0069	13.8878	13.4101	0	1	0	1	1	0.762857
5	3	0	53	41.1514	45.283	38.1839	41.6155	12.4514	11.8119	0	1	0	1	1	0.957382
0	2	0	51	4.5016	4.4803	10.3976	9.0433	13.2739	12.9033	0	1	0	0	0	0.243026
3	3	0	62	29.237	21.2344	34.8536	31.1289	14.0828	13.9234	0	0	1	1	1	0.962046
4	3	1	22	79.2706	48.3959	85.6124	69.7099	13.8287	13.2833	1	0	0	1	1	0.960643
2	3	0	46	17	12.6194	15.0545	11.5556	12.8643	12.4284	0	1	0	1	1	0.915617
1	2	1	57	10.2784	6.7989	13.6054	5.7011	13.2953	12.8182	0	1	0	1	1	0.662915
3	3	0	53	30.665	19.4529	48.9633	30.5433	12.698	12.356	0	1	0	1	1	0.959504
2	2	0	47	11.568	15.0934	4.912	10.5576	12.5083	12.1014	0	1	0	1	1	0.880926
1	3	1	24	29.7826	28.2548	38.809	35.4105	14.1427	13.672	1	0	0	1	1	0.961966
3	2	1	32	21.1696	13.7304	21.6918	16.4535	12.8665	12.5417	0	1	0	1	1	0.951178
4	2	0	69	31.1795	18.227	29.4331	23.8418	14.6329	14.3963	0	0	1	1	1	0.955875
5	3	0	66	49.923	43.9978	54.6973	53.271	13.8399	13.1535	0	0	1	1	1	0.962787
3	2	1	29	35.0258	40.6444	59.5912	59.5912	14.0822	13.3425	1	0	0	1	1	0.962734
3	2	0	23	18.8586	33.7936	25.394	32.6838	12.9347	12.625	1	0	0	1	1	0.961951
1	3	1	35	21.073	18.3538	19.8481	26.4151	14.3806	14.0474	0	1	0	1	1	0.96069
3	3	1	28	50.7109	15.7005	50.2762	39.5887	14.0221	12.9012	1	0	0	1	1	0.963175
2	3	1	60	27.1754	47.4799	14.0252	55.7018	12.7351	12.4831	0	0	1	1	1	0.962907
1	3	0	38	40.8932	44.2733	45.3792	35.2514	13.2792	13.3757	0	1	0	1	1	0.962325
1	2	0	26	11.0769	9.589	11.6533	11.0871	14.1138	13.7388	1	0	0	1	1	0.755149
2	3	1	75	14.8925	12.6607	25.8529	27.2798	14.3684	13.9444	0	0	1	1	1	0.890286
0	3	0	46	11.4046	12.3318	9.7544	8.4488	13.6046	13.1409	0	1	0	0	0	0.806974
3	3	0	64	57.8677	50	53.8165	55.5157	13.1805	12.8817	0	0	1	1	1	0.963562
4	3	1	75	27.3247	17.4519	37.7036	29.8446	14.3304	13.8557	0	0	1	1	1	0.961679
3	2	1	41	17.7754	9.1176	13.1258	14.4121	13.9651	13.7323	0	1	0	1	1	0.898483
0	2	0	53	5.4076	4.5337	2.4671	4.1561	12.998	12.4104	0	1	0	0	0	0.274611
4	2	0	22	24.4898	21.3777	24.6032	19.7015	12.9188	12.7179	1	0	0	1	1	0.962309
2	2	0	23	4.3733	6.9851	6.4382	13.6238	12.7477	12.6398	1	0	0	1	1	0.303966
0	3	0	48	13.956	9.7095	25.5403	20.0927	13.7458	13.838	0	1	0	0	0	0.850764
0	3	0	38	11.4178	12.4833	15.2644	12.766	13.9397	14.0305	0	1	0	0	0	0.816367
3	2	0	23	14.9616	8.3822	16.9782	17.0576	13.6287	13.3926	1	0	0	1	1	0.853646
0	2	1	57	11.309	11.1111	24.9763	15.7598	14.0807	13.8843	0	1	0	0	0	0.800799
0	3	0	66	12.1229	12.5169	19.3261	16.0609	13.7764	13.1755	0	0	1	0	0	0.829756
1	2	1	51	13.6508	3.9127	14.9744	7.6446	14.1372	13.8602	0	1	0	1	1	0.679113
2	3	0	62	25.7313	18.7744	32.678	25.9071	14.4025	14.2731	0	0	1	1	1	0.961851
2	3	0	42	9.6953	25.4725	8.5758	15.5673	13.6797	13.1897	0	1	0	1	1	0.942929
0	2	0	46	2.8484	6.1208	8.1413	5.0255	12.9543	12.3784	0	1	0	0	0	0.209686
0	3	0	47	4.8162	12.0397	1.7431	3.8613	12.5143	12.076	0	1	0	0	0	0.418752
3	3	1	24	53.5932	38.9266	69.9594	49.7136	13.2298	12.7662	1	0	0	1	1	0.962662
0	3	1	28	33.2487	6.7039	18.0556	16.6078	14.5098	13.6155	1	0	0	0	0	0.958202
1	2	1	64	9.8394	21.6736	15.7078	15.7078	14.3148	13.6477	0	0	1	1	1	0.908791
4	2	0	37	14.2545	12.9106	12.3258	9.2004	11.6049	11.2379	0	1	0	1	1	0.892309
0	3	1	34	13.1971	17.1875	21.9842	26.2876	13.5188	13.299	0	1	0	0	0	0.925067
5	3	0	57	62.2168	36.2439	61.2669	55.1331	13.3601	12.8861	0	1	0	1	1	0.963141
2	3	1	70	34.7482	7.5139	28.5513	38.2698	14.6962	14.095	0	0	1	1	1	0.959401
4	3	1	41	28.2297	32.4747	55.0898	54.7753	12.3251	11.9372	0	1	0	1	1	0.962018
1	2	0	42	17.2328	13.4757	12.0219	13.2367	14.8283	14.5546	0	1	0	1	1	0.927193
1	2	0	62	16.8434	11.6066	17.9245	13.9078	12.7324	12.4747	0	0	1	1	1	0.912045
3	2	1	66	25.7739	12.1916	19.4059	20.5945	14.4576	14.1028	0	0	1	1	1	0.95658
4	3	0	23	14.9324	20.2254	24.7619	24.127	12.3311	12.1527	1	0	0	1	1	0.952045
3	2	1	28	39.2435	6.0711	30.4251	22.1757	13.7049	12.6918	1	0	0	1	1	0.958292
4	3	0	67	20.1411	24.1422	40.1806	34.0952	12.6976	12.3166	0	0	1	1	1	0.963944
0	3	0	32	13.3008	9.3713	15.2406	16.0136	13.4116	13.0408	0	1	0	0	0	0.826498
3	2	0	57	40.3867	27.728	43.4492	32.2234	13.855	13.4721	0	1	0	1	1	0.96309
4	2	1	24	25.8606	18.8544	20.2083	20.941	12.4985	12.3013	1	0	0	1	1	0.962149
2	3	0	57	37.1262	29.393	34.3284	37.7312	13.5228	13.5112	0	1	0	1	1	0.962992
4	3	1	42	51.9397	21.5182	44.8052	26.0778	13.8919	13.4483	0	1	0	1	1	0.96323
0	3	1	55	12.7726	16.5948	2.4955	21.7391	13.8435	13.5886	0	1	0	0	0	0.913311
2	3	1	35	30.1189	33.3918	40.1351	37.5405	14.2245	13.7004	0	1	0	1	1	0.962179
4	3	1	32	52.2613	25.6518	59.4322	43.6482	12.4616	12.2161	0	1	0	1	1	0.963012
0	2	1	64	3.8558	18.4134	5.1011	5.1011	14.0024	13.3148	0	0	1	0	0	0.673641
1	3	0	82	17.0982	18.607	21.6882	19.8968	12.6525	12.4953	0	0	1	1	1	0.954289
5	2	0	38	40	41.9065	41.5138	41.7768	13.6977	13.5268	0	1	0	1	1	0.962671
0	2	0	68	12.3774	15.4839	13.5323	15.5512	13.5645	13.3226	0	0	1	0	0	0.897352
0	2	0	26	4.6338	3.8342	4.7084	5.7057	14.4939	14.1399	1	0	0	0	0	0.235699
2	2	0	53	18.6107	14.4839	10.7717	9.2257	12.7338	12.3219	0	1	0	1	1	0.943413
1	2	0	66	21.3228	21.0615	21.2121	21.2121	14.5039	13.8713	0	0	1	1	1	0.960436
1	2	1	61	5.943	11.3492	11.1111	15.8606	13.9635	13.7893	0	0	1	1	1	0.487749
3	2	0	28	24.5386	12.0606	24.6191	13.5043	13.6216	13.4291	1	0	0	1	1	0.954595
2	3	1	64	48.9058	24.7353	35.0716	31.151	13.9095	13.1302	0	0	1	1	1	0.963394
5	3	0	53	30.6018	28.9632	40.2337	40.5063	12.757	12.3488	0	1	0	1	1	0.962024
4	3	1	60	1.2565	2.5678	13.2275	40.9253	12.8729	11.0474	0	0	1	1	1	0.132279
3	3	0	63	65.9785	24.0812	58.3573	58.9309	13.7759	13.3923	0	0	1	1	1	0.962546
0	3	1	42	18.2191	3.5385	13.5021	10.0809	14.081	13.7179	0	1	0	0	0	0.837501
0	3	1	40	14.8858	12.2244	21.2515	18.9089	12.4196	12.1853	0	1	0	0	0	0.889442
4	3	0	63	22.8755	26.606	34.8297	38.9881	12.9884	12.6432	0	0	1	1	1	0.962062
0	2	1	29	19.9781	5.4367	19.2434	10.8275	15.0368	14.6217	1	0	0	0	0	0.900642
5	3	1	34	57.1429	47.1343	61.4654	51.7241	13.0929	12.6975	0	1	0	1	1	0.963513
5	2	0	23	28.9811	35.2283	39.5987	40.9915	12.9496	12.6125	1	0	0	1	1	0.962183
2	2	0	28	21.1318	13.9792	21.1022	14.7863	13.4778	13.2765	1	0	0	1	1	0.950665
1	2	0	23	9.4987	13.8514	11.2211	13.0197	10.8756	10.4246	1	0	0	1	1	0.806776
0	3	0	33	1.1286	2.8292	7.7399	7.9561	13.0847	12.8115	0	1	0	0	0	0.127867
3	2	1	30	38.6785	29.6041	41.0933	22.0322	13.3954	13.1056	1	0	0	1	1	0.963204
4	3	0	62	37.577	33.0262	50.2473	57.7365	11.7078	11.6039	0	0	1	1	1	0.96307
2	3	1	37	36.3503	34.8083	43.0851	37.1849	14.5013	14.1405	0	1	0	1	1	0.96241
4	3	0	26	30.5085	22.9508	36.165	29.2017	13.1652	12.4906	1	0	0	1	1	0.961876
1	2	1	40	14.7856	19.613	20.2135	20.2398	12.2539	11.9528	0	1	0	1	1	0.949308
0	2	0	24	21.7306	6.4043	31.8132	15.6982	13.9643	13.8547	1	0	0	0	0	0.925171
4	3	0	64	62.8372	54.0368	65.189	63.5714	13.1668	12.9116	0	0	1	1	1	0.96287
2	2	1	63	21.2066	11.6331	21.9686	19.4729	14.269	13.8779	0	0	1	1	1	0.943944
5	2	0	30	25.0242	23.7654	26.8166	32.1429	13.3084	12.7902	1	0	0	1	1	0.962928
0	2	0	24	2.625	4.3254	6.4965	7.321	14.038	13.8222	1	0	0	0	0	0.164474
1	2	0	69	23.5019	17.6883	24.263	24.5466	14.1343	13.8997	0	0	1	1	1	0.961472
2	2	0	26	15.197	12.0614	16.0417	14.7887	13.9468	13.5662	1	0	0	1	1	0.892168
2	3	0	60	34.6604	32.3858	42.9027	31.5789	12.8434	12.4445	0	0	1	1	1	0.962752
4	2	0	32	36.5405	7.8652	42	20.5446	13.5263	12.9358	0	1	0	1	1	0.948335
1	3	1	50	21.1952	7.5115	48.6759	50.5468	14.3653	13.7274	0	1	0	1	1	0.927552
4	2	1	24	40.8222	33.0508	43.2161	45.7547	13.2668	12.8176	1	0	0	1	1	0.962967
1	2	0	68	20.993	30.3382	28.9246	37.0317	13.0923	12.7222	0	0	1	1	1	0.963024
5	3	0	23	25.2632	23.2161	35.7724	35.4286	13.3928	12.6982	1	0	0	1	1	0.962792
1	3	1	28	30.4523	25.5277	47.7612	54.7027	13.0589	12.4447	1	0	0	1	1	0.961962
5	3	1	23	41.5885	45.4545	60.9654	68.1132	13.4086	12.9504	1	0	0	1	1	0.962591
5	3	1	50	24.5109	10.7564	85.2632	78.3951	13.5251	13.1024	0	1	0	1	1	0.951684
0	3	1	43	7.2832	4.4665	15.8294	10.2234	13.6463	13.5465	0	1	0	0	0	0.440712
5	3	0	23	34.6066	42.3145	43.0595	60.521	12.5955	12.0521	1	0	0	1	1	0.962681
3	3	1	66	39.2756	26.905	29.276	25.8497	13.9894	13.5797	0	0	1	1	1	0.963205
2	3	0	33	14.8795	15.6646	13.8824	13.6145	13.2699	12.8912	0	1	0	1	1	0.924604
1	2	1	28	20.7407	9.9956	29.3441	14.3693	14.3264	13.7522	1	0	0	1	1	0.935605
1	3	1	61	31.0377	23.0688	33.2229	26.8237	14.0115	13.8591	0	0	1	1	1	0.961852
4	2	1	25	31.3364	20.3085	0.9721	50.8086	14.0738	13.7876	1	0	0	1	1	0.954776
1	3	1	32	23.2509	24.358	31.2318	32.4299	12.2094	11.9268	0	1	0	1	1	0.960765
5	3	0	38	50.2793	52.6413	71.8143	82.7225	12.808	12.4102	0	1	0	1	1	0.963271
4	3	0	38	50.5703	56.4961	68.106	70.0185	13.0442	12.7438	0	1	0	1	1	0.963128
2	3	0	51	30.6212	34.584	28.4703	31.3984	13.9378	13.4564	0	1	0	1	1	0.962295
4	2	1	41	20.5615	11.6476	43.0821	30.5408	13.6862	13.2049	0	1	0	1	1	0.941204
3	2	1	29	48.1615	20.1002	41.8994	22.7573	14.7182	14.2961	1	0	0	1	1	0.963516
5	2	1	28	30.7885	23.1672	24.3103	30.5677	12.1615	11.9266	1	0	0	1	1	0.961867
1	2	1	75	8.1522	3.5492	22.133	22.133	14.709	14.1593	0	0	1	1	1	0.443975
3	2	1	41	21.2628	12.3916	34.0602	26.4061	13.6125	13.2901	0	1	0	1	1	0.946788
3	2	0	40	31.4727	16.3826	42.044	24.2063	13.2875	13.2235	0	1	0	1	1	0.956555
4	2	1	43	20.7317	14.4444	25.603	33.6735	12.912	12.7475	0	1	0	1	1	0.949826
0	2	0	42	1.1847	2.8644	1.1765	3.0683	13.9665	13.4098	0	1	0	0	0	0.128077
5	2	0	53	15.1925	12.9139	19.4751	18.3761	13.2306	12.8078	0	1	0	1	1	0.902207
3	2	1	61	25.487	7.7853	28.9649	22.4797	14.2085	14.2974	0	0	1	1	1	0.94713
3	3	1	35	18.266	35.0785	28.6842	43.4028	13.416	13.018	0	1	0	1	1	0.962778
5	2	0	40	18.1386	18.9128	44.9355	31.2958	12.7894	12.4627	0	1	0	1	1	0.955516
2	3	1	41	23.9719	14.5833	22.2772	28.2248	13.235	13.0489	0	1	0	1	1	0.955964
1	3	1	51	19.1103	15.1125	27.6812	34.0055	13.5442	13.4044	0	1	0	1	1	0.949079
5	2	1	61	23.662	17.9739	30.0992	25.8693	13.9755	13.826	0	0	1	1	1	0.961764
3	3	1	57	25.5814	23.183	61.9529	61.6197	13.0075	11.9239	0	1	0	1	1	0.958639
3	2	1	51	17.395	7.5997	18.9655	10.1747	14.0719	13.8117	0	1	0	1	1	0.883065
1	2	0	64	9.0221	9.0811	4.7012	4.0801	13.8088	13.493	0	0	1	1	1	0.56815
3	3	1	75	27.0286	12.4246	31.7416	34.007	14.5752	14.1679	0	0	1	1	1	0.954614
3	2	1	25	24.5642	14.9721	1.2487	53.2086	13.3344	13.3884	1	0	0	1	1	0.957088
5	3	0	22	38.6107	40.2778	55.6575	44.6735	12.7004	12.0468	1	0	0	1	1	0.962769
0	3	1	28	10.6931	20.8023	8.5132	12.6638	13.447	13.2291	1	0	0	0	0	0.903206
1	3	0	28	19.19	27.4555	7.1429	33.0269	12.9835	12.7425	1	0	0	1	1	0.963808
5	3	1	61	15.1875	27.4441	32.981	42.0209	12.18	12.324	0	0	1	1	1	0.96244
0	2	0	23	7.3875	3.4443	5.1335	4.1951	11.6896	11.2202	1	0	0	0	0	0.410739
3	3	0	26	30.4075	34.4037	35.4318	39.8714	13.3894	13.0862	1	0	0	1	1	0.962261
1	2	0	68	32.2321	10.5665	31.791	30.6569	14.3998	13.7158	0	0	1	1	1	0.959505
4	3	0	42	35.2137	31.1972	29.8005	26.3566	14.3958	14.0438	0	1	0	1	1	0.962791
5	2	1	34	35.4943	13.2366	32.2259	18.8304	13.0578	12.7698	0	1	0	1	1	0.960594
1	2	1	61	11.5318	8.9724	13.6523	18.3805	13.9946	13.5575	0	0	1	1	1	0.72678
3	3	1	40	54.5553	45.6597	61.3793	52.658	12.5957	12.3737	0	1	0	1	1	0.963252
1	2	1	50	21.3473	1.7115	33.725	19.2135	14.603	14.1076	0	1	0	1	1	0.876472
5	2	1	41	26.8519	13.2785	20.5742	20.0553	13.8493	13.613	0	1	0	1	1	0.956489
1	3	0	53	17.9377	24.722	15.9504	21.8719	12.7831	12.3554	0	1	0	1	1	0.963474
2	3	0	42	27.8317	20.3311	22.8484	17.5	14.5528	14.3064	0	1	0	1	1	0.962234
4	2	1	60	11.8519	3.4141	11.6	33.3333	12.964	11.9262	0	0	1	1	1	0.57085
0	3	0	40	8.676	9.1648	19.5916	12.754	13.2078	12.971	0	1	0	0	0	0.573555
1	3	0	28	32.6618	29.6959	33.0203	25.3542	13.5649	13.3285	1	0	0	1	1	0.962304
5	3	0	58	57.2691	27.7239	55.0725	43.1991	12.8337	12.2398	0	1	0	1	1	0.962596
2	3	0	57	77.9887	20.9325	82.1207	47.3684	12.5676	12.4758	0	1	0	1	1	0.961068
2	2	0	38	24.0971	22.3063	20.1829	19.4892	14.2479	14.1372	0	1	0	1	1	0.960435
4	2	1	75	27.0647	13.6546	33.794	45.6654	13.4962	13.1879	0	0	1	1	1	0.957308
1	3	0	46	13.9002	6.4155	8.2908	10.4906	13.115	12.8077	0	1	0	1	1	0.730677
3	3	1	42	47.3339	16.6913	39.4137	22.2749	13.6998	13.4367	0	1	0	1	1	0.963383
0	2	1	41	3.4853	11.0236	7.7948	13.1803	13.1343	12.8319	0	1	0	0	0	0.307661
0	3	0	29	10.0735	12.0106	0.9386	12.8928	13.8869	13.7185	1	0	0	0	0	0.753861
5	3	1	35	21.7623	40.2335	45.933	54.5567	13.2831	12.7014	0	1	0	1	1	0.962511
0	2	0	48	5.1122	4.766	19.0789	14.3403	13.1407	13.0576	0	1	0	0	0	0.257986
5	3	1	25	27.451	46.9388	5.948	58.2503	13.1442	12.8481	1	0	0	1	1	0.962859
0	2	1	42	7.9295	2.3902	9.3918	7.4178	14.3709	14.0059	0	1	0	0	0	0.423387
5	2	0	66	29.9468	32.1429	33.0508	33.0508	13.8154	13.1262	0	0	1	1	1	0.962101
0	3	1	63	8.4482	12.8643	13.6235	20.2505	13.9045	13.7133	0	0	1	0	0	0.687671
5	2	1	43	22.381	17.6829	40.221	31.9639	12.4773	12.2675	0	1	0	1	1	0.959429
5	3	1	29	46.2804	53.6979	64.9895	61.2524	13.3909	12.9353	1	0	0	1	1	0.963047
1	2	1	27	15.7073	19.7855	0.2846	17.2249	15.0283	14.6382	1	0	0	1	1	0.953148
3	3	1	32	45.6426	26.5515	53.7468	37.0526	12.5079	12.1956	0	1	0	1	1	0.963506
3	2	1	70	20.5772	0.6565	13.4269	9.9115	14.571	14.097	0	0	1	1	1	0.855575
1	3	1	70	26.6892	4.5487	26.0684	16.623	14.7704	14.2221	0	0	1	1	1	0.946714
3	2	1	24	37.8024	17.207	50.0705	43.2606	12.8119	12.4143	1	0	0	1	1	0.962088
1	2	0	57	19.1229	18.1182	20.028	25.3577	14.3761	14.2866	0	1	0	1	1	0.957351
0	2	0	40	4.251	5.7971	13.4	13.8386	14.4211	14.4192	0	1	0	0	0	0.234219
0	3	1	60	3.6711	5.1573	6.4639	26.3027	13.1303	12.1412	0	0	1	0	0	0.203208
1	3	0	32	22.2872	21.5139	45.8692	36.8765	12.7864	12.4659	0	1	0	1	1	0.963677
0	2	0	28	6.2261	4	5.642	2.6882	14.2444	14.0788	1	0	0	0	0	0.366536
5	2	0	42	29.7251	16.7775	19.0104	14.2558	14.3027	13.9008	0	1	0	1	1	0.96132
0	3	0	28	6.0217	6.6241	4.1427	4.7729	14.1386	13.983	1	0	0	0	0	0.375612
3	2	1	22	59.0353	25.1085	57.1136	38.3187	13.2737	12.9544	1	0	0	1	1	0.962657
1	2	0	22	18.8999	7.6923	11.8168	8.2569	12.5748	12.4715	1	0	0	1	1	0.905333
3	2	0	64	12.9115	13.4731	7.0613	6.5089	14.054	13.7214	0	0	1	1	1	0.882036
3	3	0	24	27.4809	31.8672	5.4131	44.0987	13.3676	13.5368	1	0	0	1	1	0.962001
0	2	0	47	7.9042	9.2779	2.226	4.2569	13.3542	12.7804	0	1	0	0	0	0.537704
4	2	1	66	32.7611	15.8311	27.037	19.0757	14.1499	13.807	0	0	1	1	1	0.960644
2	3	0	48	55.8743	42.3552	53.5918	44.6827	13.0727	13.2124	0	1	0	1	1	0.963094
1	2	1	42	21.5579	11.5901	17.3913	16.6245	14.4951	14.0708	0	1	0	1	1	0.945568
0	2	1	37	4.4377	2.8354	5.5802	6.59	15.0274	14.634	0	1	0	0	0	0.190251
0	3	1	39	10.7893	8.2384	25.0526	18.1818	13.5764	13.3796	0	1	0	0	0	0.724962
1	3	0	73	34.8272	14.4784	33.6152	27.8888	13.7291	13.4941	0	0	1	1	1	0.961138
1	3	1	34	20.2152	34.5161	36.1624	37.8173	13.838	13.2769	0	1	0	1	1	0.962626
1	3	1	69	3.0521	24.2158	4.9704	16.5289	12.3664	11.7235	0	0	1	1	1	0.822105
1	2	1	41	16.3994	8.3158	18.9069	20.5591	13.6366	13.372	0	1	0	1	1	0.864047
4	3	1	61	11.0494	31.9106	35.7664	40.7979	12.7636	12.743	0	0	1	1	1	0.955647
3	3	1	28	36.3529	47.9812	26.8293	45.3765	13.5664	13.2077	1	0	0	1	1	0.962605
5	3	1	60	32.1705	80.4625	25.958	80.2439	12.677	12.4525	0	0	1	1	1	0.957272
4	2	1	41	21.021	11.9698	18.2139	14.4444	13.8961	13.6733	0	1	0	1	1	0.944595
5	2	0	53	27.9707	25.4372	20.9324	21.7075	12.3422	11.8614	0	1	0	1	1	0.96191
5	3	0	24	23.5632	26.9231	41.7484	53.6842	12.756	12.7764	1	0	0	1	1	0.963114
3	2	0	30	23.6842	11.7472	25.3579	13.4969	13.3977	12.9495	1	0	0	1	1	0.949224
4	2	0	30	25.9213	18.9857	28.3814	16.609	13.8531	13.2796	1	0	0	1	1	0.961888
0	2	1	24	7.6439	11.7534	31.2336	24.9037	13.9964	13.4587	1	0	0	0	0	0.576636
2	2	1	61	19.2994	24.1636	25.0215	32.6797	14.0868	13.8525	0	0	1	1	1	0.963563
4	3	0	33	15.4478	17.3913	26.9972	20.625	12.4545	11.9816	0	1	0	1	1	0.931728
0	3	1	61	2.901	7.8305	15.5032	21.5993	12.9178	12.841	0	0	1	0	0	0.216419
2	2	1	25	13.3721	28.3262	29.881	27.1259	13.0293	12.8786	1	0	0	1	1	0.960595
2	2	0	40	27.3009	11.477	30.4585	23.1365	13.4334	13.391	0	1	0	1	1	0.957355
2	3	0	23	14.8871	48.1679	29.0621	44.058	13.4315	12.7552	1	0	0	1	1	0.964425
0	3	0	30	5.1869	6.2338	6.2196	6.1037	13.5147	13.2689	1	0	0	0	0	0.319709
5	2	0	23	17.8862	9.8859	18.1564	20.2688	13.1813	13.0135	1	0	0	1	1	0.913357
3	2	1	57	30.1811	19.0016	40.6553	36.965	13.568	13.2956	0	1	0	1	1	0.959635
4	2	1	29	47.2353	22.7358	42.3459	27.003	14.6727	14.1994	1	0	0	1	1	0.963558
4	3	1	63	45.3023	50.1931	52.517	56.051	13.7498	13.259	0	0	1	1	1	0.962878
1	3	0	62	11.9892	12.4004	19.2527	16.5318	14.0924	13.9324	0	0	1	1	1	0.825638
1	3	1	61	13.5342	21.2302	18.6845	32.1561	13.9392	14.0021	0	0	1	1	1	0.946844
4	3	1	27	32.2957	49.4301	1.4833	42.3877	14.037	13.3656	1	0	0	1	1	0.96275
5	3	1	41	31.8436	25.2674	73.8344	64.3921	11.3066	10.9543	0	1	0	1	1	0.961621
5	2	1	35	11.7368	17.0621	35.5615	24.386	13.8839	13.0285	0	1	0	1	1	0.89841
2	2	1	32	18.4131	9.5319	19.8805	11.7096	13.3565	13.0172	0	1	0	1	1	0.909277
5	2	0	48	40.0581	26.4211	36.5706	35.5191	13.0261	12.9843	0	1	0	1	1	0.963016
3	2	0	24	41.7637	25.7292	41.92	34.5898	12.9781	12.9619	1	0	0	1	1	0.963062
0	2	1	61	3.6163	14.0931	3.0707	12.2807	14.2634	14.1372	0	0	1	0	0	0.464117
5	2	0	62	26.101	20.5156	28.2303	23.3377	14.1922	14.0034	0	0	1	1	1	0.962683
4	2	1	55	11.5318	12.2603	0.9544	23.3863	14.1368	14.0363	0	1	0	1	1	0.811111
5	3	1	24	55.4874	58.8539	67.1674	62.4521	13.1562	12.6709	1	0	0	1	1	0.96266
2	2	1	28	27.8161	19.6511	16.4615	21.8631	13.2961	13.1564	1	0	0	1	1	0.962155
0	3	1	75	38.674	7.6923	51.5789	18.1739	13.3792	12.9264	0	0	1	0	0	0.952446
0	2	1	24	15.4593	32.9897	21.8269	24.5303	14.5536	13.8179	1	0	0	0	0	0.958853
2	2	1	22	45	21.7281	44.636	27.7729	14.0297	13.7026	1	0	0	1	1	0.96252
2	2	1	35	11.2346	8.5066	11.8267	8.7054	14.4465	14.0046	0	1	0	1	1	0.73975
2	2	1	71	29.3801	32.6557	50.838	50.838	12.9571	12.9708	0	0	1	1	1	0.96208
4	2	0	40	13.4791	11.0061	42.7302	24.4391	12.4831	12.1681	0	1	0	1	1	0.852009
4	2	1	34	13.955	20	34.8178	39.0411	14.0898	13.2469	0	1	0	1	1	0.947185
3	2	0	57	33.104	21.04	33.5956	27.4319	13.8609	13.8878	0	1	0	1	1	0.961962
4	2	1	25	23.2893	31.4056	34.4398	27.4436	13.8294	13.475	1	0	0	1	1	0.962446
3	2	1	40	27.65	26.7158	38.7803	33.0669	12.9899	12.6996	0	1	0	1	1	0.962148
5	3	0	82	35.1108	35.3575	40.2385	38.4562	13.5105	13.2976	0	0	1	1	1	0.962847
1	3	1	75	13.3092	9.8398	18.1606	20.5109	14.5512	14.1193	0	0	1	1	1	0.835814
5	3	0	46	23.4664	9.3458	19.6284	16.1175	12.67	12.218	0	1	0	1	1	0.944568
4	3	0	28	24.7653	45.9916	14.9909	57.8712	12.4464	12.1384	1	0	0	1	1	0.963043
5	3	1	69	2.0924	50.7882	10.4317	46.5793	12.0131	11.1717	0	0	1	1	1	0.954059
0	2	0	64	7.1744	13.7813	11.8241	11.8241	13.9369	13.6707	0	0	1	0	0	0.698676
0	3	1	30	8.9825	16.76	22.7586	18.366	13.5615	13.4156	1	0	0	0	0	0.85397
1	2	1	30	23.3953	26.8523	28.5584	15.9306	14.1194	13.8279	1	0	0	1	1	0.961351
0	2	0	24	12.1782	6.261	16.3668	24.4147	14.0572	14.3641	1	0	0	0	0	0.727723
3	2	0	28	16.6127	13.9717	21.0458	19.1928	13.1367	12.9688	1	0	0	1	1	0.922924
1	3	1	32	28.7303	17.1461	29.3764	22.8016	12.715	12.4493	0	1	0	1	1	0.961472
3	3	0	66	44.245	38.1233	40.6312	41.6436	13.9532	13.3575	0	0	1	1	1	0.962746
5	3	0	64	24.7277	35.1276	23.0903	21.585	13.737	13.2035	0	0	1	1	1	0.962162
0	2	1	41	7.8788	3.5533	13.4943	6.1881	14.5091	14.1473	0	1	0	0	0	0.429108
2	3	0	68	33.1014	40.5181	54.1063	54.8951	12.9989	12.8431	0	0	1	1	1	0.959707
0	2	1	75	5.8571	4.9631	28.844	28.844	14.7429	14.2861	0	0	1	0	0	0.302158
0	3	1	62	5.4494	9.7679	22.4242	21.4286	13.2147	12.8895	0	0	1	0	0	0.411623
1	2	0	62	9.8481	9.2331	12.6309	12.9341	14.7768	14.5796	0	0	1	1	1	0.673058
2	2	1	64	11.9792	19.7303	15.3921	15.3921	13.5976	12.9854	0	0	1	1	1	0.924836
5	3	0	23	35.8232	57.9251	53.1707	67.9957	11.627	11.2074	1	0	0	1	1	0.962741
2	3	1	32	40.0477	22.9319	46.8777	28.608	12.7282	12.3726	0	1	0	1	1	0.963132
5	2	1	60	24.9226	2.3116	10.9589	34.5088	12.3679	11.3212	0	0	1	1	1	0.931688
1	3	0	23	20.7657	25.7996	22.8277	29.0115	12.94	12.7013	1	0	0	1	1	0.956037
1	2	1	57	22.4949	11.156	34.4334	24.4541	13.5937	13.3695	0	1	0	1	1	0.947586
2	2	0	22	17.5695	11.7464	14.1935	9.4798	13.3282	13.2256	1	0	0	1	1	0.918861
0	2	1	55	15.9615	6.4413	19.778	21.5054	14.4741	14.2937	0	1	0	0	0	0.814313
0	2	1	35	6.4444	4.2205	7.6453	5.0667	14.8209	14.2203	0	1	0	0	0	0.398726
4	2	0	24	5.9379	13.4821	18.3273	21.94	12.6703	12.504	1	0	0	1	1	0.627324
5	2	0	63	52.8942	11.0128	42.9112	29.393	13.5118	12.9158	0	0	1	1	1	0.958896
2	2	0	63	13.778	17.389	14.7541	14.7541	14.2935	13.8114	0	0	1	1	1	0.932015
5	2	0	32	45.8333	11.7964	48.7143	25.0335	13.57	12.9613	0	1	0	1	1	0.957842
5	2	1	32	34.0311	23.1218	33.3333	25.4795	12.4451	12.0189	0	1	0	1	1	0.961779
5	2	1	34	25.6579	15.7948	42.885	35.1724	13.9678	13.1239	0	1	0	1	1	0.957954
4	2	1	35	18.5551	18.1368	35.4597	23.4109	13.8913	13.2501	0	1	0	1	1	0.956368
0	2	1	32	8.2896	5.7452	5.985	5.4706	13.6505	13.2995	0	1	0	0	0	0.488016
2	3	1	29	44.3892	37.7327	44.7669	41.0839	13.7655	13.313	1	0	0	1	1	0.962763
1	2	1	24	23.8063	16.1765	24.7115	17.2752	14.2661	13.9181	1	0	0	1	1	0.960016
5	3	1	40	46.4924	42.613	56.2037	53.5483	12.2673	11.9699	0	1	0	1	1	0.962605
5	3	1	57	27.59	33.6401	77.1218	83.391	12.7546	11.5356	0	1	0	1	1	0.962043
0	2	0	58	14.2652	2.0297	10.7707	3.3865	13.395	13.1434	0	1	0	0	0	0.642872
5	3	0	24	50.411	50.6639	77.7414	70.8054	13.152	13.0003	1	0	0	1	1	0.963239
3	3	0	33	8.7912	12.8354	33.6085	38.9535	10.7757	10.4853	0	1	0	1	1	0.708581
3	3	1	50	31.4448	8.1063	71.9512	66.6667	14.1622	13.464	0	1	0	1	1	0.958696
1	2	1	70	6.7916	1.2291	10.8696	6.6216	14.1068	13.6721	0	0	1	1	1	0.339074
5	3	1	51	30.5302	5.196	43.7783	22.0025	14.1468	13.9015	0	1	0	1	1	0.955908
3	3	1	75	47.3199	30.4731	46.3647	43.9759	13.4758	13.0875	0	0	1	1	1	0.963098
4	3	0	24	30.2875	43.0476	82.1293	68.3901	12.1385	11.7919	1	0	0	1	1	0.962599
5	2	0	68	38.5978	10.4715	35.0438	44.2077	14.1165	13.4579	0	0	1	1	1	0.958558
3	2	1	60	24.3368	1.6089	12.585	23.5142	12.92	11.9216	0	0	1	1	1	0.927017
1	3	0	29	22.0222	25.8255	1.139	24.931	13.1765	12.92	1	0	0	1	1	0.948586
1	3	0	64	53.8018	40.944	43.5484	41.6471	13.9833	13.6352	0	0	1	1	1	0.962811
4	3	1	61	27.691	31.7675	41.2041	40.3094	13.3191	13.2195	0	0	1	1	1	0.961998
2	3	1	50	29.4062	9.2593	68.8576	66.5138	14.3356	13.6678	0	1	0	1	1	0.954783
4	2	0	73	13.0971	12.0428	20.1507	20.1507	14.4144	14.2021	0	0	1	1	1	0.848223
2	2	0	68	39.6814	12.7297	28.7417	42.8571	14.2299	13.4608	0	0	1	1	1	0.960861
5	2	0	26	21.87	23.8017	26.4682	27.372	14.1745	13.7344	1	0	0	1	1	0.961155
4	2	1	70	17.7879	1.2088	14.3106	11.1321	14.4454	13.9691	0	0	1	1	1	0.791897
4	2	1	34	30.0089	9.0909	29.2627	15.0342	13.0475	12.7811	0	1	0	1	1	0.953816
5	3	1	61	49.7479	27.2169	58.5616	41.8182	13.5071	13.1327	0	0	1	1	1	0.963127
3	2	1	43	21.25	14.9893	24.9716	20.1826	13.4123	13.306	0	1	0	1	1	0.954607
3	3	1	35	30.9879	36.4502	46.83	42.6036	13.8661	13.2953	0	1	0	1	1	0.962418
1	3	1	57	18.3694	18.4044	40.0394	32.4074	13.0009	12.2936	0	1	0	1	1	0.956605
5	2	1	71	31.8412	35.7143	63.7313	63.7313	13.042	13.0413	0	0	1	1	1	0.962531
2	2	1	27	15.1579	10.5682	1.4706	17.5858	14.3918	13.9915	1	0	0	1	1	0.884777
4	2	1	32	31.5259	10.8761	29.8007	13.3951	12.9011	12.5446	0	1	0	1	1	0.956239
2	3	1	23	29.2472	39.9123	24.9622	38.7192	12.5708	12.4767	1	0	0	1	1	0.956629
2	2	1	55	8.1114	13.1746	0.4448	24.474	14.1711	14.1702	0	1	0	1	1	0.702693
5	2	1	75	10.1212	11.8135	25.8378	25.8378	14.4918	13.9941	0	0	1	1	1	0.728047
4	3	0	58	53.9387	28.1711	44.6337	32.1059	13.7134	13.2697	0	1	0	1	1	0.9627
0	3	0	23	4.4618	4.9698	3.1132	4.5694	13.9617	13.6864	1	0	0	0	0	0.225966
2	2	1	24	25.5814	41.8899	44.4444	44.8956	13.5199	13.1897	1	0	0	1	1	0.961232
3	2	1	50	20.9205	3.3455	46.5793	33.1395	14.3741	13.8723	0	1	0	1	1	0.855739
1	3	0	68	34.3361	32.2337	53.2072	51.1864	13.4605	13.3678	0	0	1	1	1	0.962702
3	2	1	23	10.828	20.8273	31.1111	31.1111	13.8163	13.4387	1	0	0	1	1	0.920291
4	2	0	23	6.0757	11.2284	7.8537	8.6138	13.631	13.4493	1	0	0	1	1	0.491099
4	3	1	24	49.8938	38.941	68.2768	60.0636	13.5892	13.2128	1	0	0	1	1	0.962558
5	2	0	23	6.485	9.9272	11.3948	10.1103	13.2906	13.1473	1	0	0	1	1	0.504217
4	2	0	64	39.2718	46.875	36.1242	36.1242	13.3767	13.0009	0	0	1	1	1	0.96257
5	2	0	51	18.3673	10.7977	18.6747	13.4238	13.9439	13.4375	0	1	0	1	1	0.92326
1	2	1	29	27.1073	14.9089	27.1262	15.7461	14.2568	13.8597	1	0	0	1	1	0.958015
3	2	1	64	16.6218	19.3031	20.6186	20.6186	13.7289	12.9743	0	0	1	1	1	0.957024
2	3	1	29	23.6601	46.0138	51.7918	59.1854	13.5419	13.2397	1	0	0	1	1	0.963166
4	2	1	75	12.9492	9.8969	25.5952	25.5952	14.5647	13.9877	0	0	1	1	1	0.830993
1	3	1	35	25.1432	29.8643	31.7514	31.1161	14.3628	13.9392	0	1	0	1	1	0.962309
5	2	1	23	12.4224	26.1072	23.2095	23.2095	13.2308	12.8135	1	0	0	1	1	0.957756
4	2	1	40	24.3159	26.7111	40.7759	37.3838	12.7415	12.5358	0	1	0	1	1	0.962938
3	2	1	71	31.9192	35.9712	46.4339	46.4339	13.2681	13.1828	0	0	1	1	1	0.962548
5	3	0	63	73.0356	32.6999	70.566	68.6842	13.7191	13.0171	0	0	1	1	1	0.962819
3	3	1	64	45.0165	19.5309	42.5051	41.3673	13.6828	12.8773	0	0	1	1	1	0.9635
5	2	0	58	39.5	13.4583	32.7654	12.5134	12.9566	12.7145	0	1	0	1	1	0.961878
3	2	1	60	16.1054	36.1407	2.3114	46.0573	12.9135	12.822	0	0	1	1	1	0.962793
5	3	1	42	52.3568	16.003	51.2379	27.8707	13.9006	13.5058	0	1	0	1	1	0.963061
1	3	1	28	50.6173	12.0898	36.8056	37.0577	14.0217	12.995	1	0	0	1	1	0.961852
5	2	0	40	47.1409	33.394	59.727	43.9252	12.5694	12.344	0	1	0	1	1	0.962878
0	3	1	24	14.2462	12.441	24.5685	20.6047	14.2031	13.6762	1	0	0	0	0	0.860355
1	2	0	58	22.1546	6.9519	15.9044	6.7861	13.6684	13.4789	0	1	0	1	1	0.925012
4	3	0	23	24.7253	29.5753	21.8557	37.8888	13.1902	13.0567	1	0	0	1	1	0.962415
3	3	0	53	33.3333	36.4723	34.188	29.6134	12.6032	12.0755	0	1	0	1	1	0.961476
1	2	1	42	36.0902	5.3561	20.1477	8.8629	13.7137	13.3225	0	1	0	1	1	0.953487
3	3	0	46	21.3107	15.415	18.4524	10.507	13.398	12.9317	0	1	0	1	1	0.955725
1	3	1	42	24.5642	25.3012	29.5329	27.5837	13.7403	13.3718	0	1	0	1	1	0.960473
0	3	0	51	7.4707	9.8269	8.5384	17.5474	14.0612	13.7683	0	1	0	0	0	0.572712
5	3	0	26	42.3529	44.5593	52.0797	52.6817	12.9253	12.4695	1	0	0	1	1	0.962596
1	3	1	68	8.8346	2.1541	10.7472	25.1852	13.5275	13.0988	0	0	1	1	1	0.458499
2	3	1	32	33.1509	31.3397	47.772	43.2969	11.9003	11.643	0	1	0	1	1	0.962227
1	2	0	51	7.382	7.7942	10.2326	10.8911	13.5789	13.0711	0	1	0	1	1	0.417793
5	3	0	67	23.1334	22.7244	41.7836	37.1834	12.5025	12.0162	0	0	1	1	1	0.961

## Sheet: Days 2+3 _ 2 Gy cutoff
S3 Table. Level 1 RF model predictions of Exposure Index based on the testing portion of the fresh adult dataset generated by the stacking ensemble. The meaning of each variable is described in Materials and Methods section in the main text.
Dose	Day	Sex	Age	BAX_lymphocytes	p53_lymphocytes	ln_objects_mL_lymphocytes	Young_adult	Middle_aged	Senior	Actual_Exposure_index	Reconstructed_Exposure_index
3	2	0	73	14.2857	9.2929	14.677	0	0	1	1	0.398676
0	3	0	63	2.9626	7.5522	13.9804	0	0	1	0	0.134533
0	2	1	24	7.1075	0.169	13.9497	1	0	0	0	0.151407
5	3	0	33	14.7122	18.7452	12.1996	0	1	0	1	0.833544
5	3	0	33	16.4035	20.286	12.3804	0	1	0	1	0.850975
0	2	0	38	13.5003	6.9307	13.9478	0	1	0	0	0.453465
3	2	0	42	17.7621	11.4766	14.3762	0	1	0	1	0.606374
5	3	0	48	65.4854	53.6471	12.958	0	1	0	1	0.891752
5	2	1	63	29.7373	19.3268	13.7109	0	0	1	1	0.856086
3	2	0	68	34.3113	11.9658	14.2616	0	0	1	1	0.780437
3	3	0	26	19.5261	28.2267	13.6273	1	0	0	1	0.852167
2	3	0	62	46.8368	36.0966	12.6105	0	0	1	1	0.886359
0	2	1	42	6.2389	3.5045	14.6071	0	1	0	0	0.140931
3	2	0	53	9.6081	6.7742	13.7853	0	1	0	1	0.290138
0	3	0	62	5.1991	4.2671	14.9766	0	0	1	0	0.131625
5	2	0	42	10.5209	17.4603	13.102	0	1	0	1	0.672979
0	2	0	64	6.5663	3.5915	14.6812	0	0	1	0	0.136031
2	2	1	24	33.8651	20.3379	13.7112	1	0	0	1	0.825797
1	3	1	41	21.1726	13.1606	13.6131	0	1	0	0	0.738597
1	2	0	24	5.6701	10.7872	14.1065	1	0	0	0	0.213706
2	2	0	26	19.545	5.2747	14.0664	1	0	0	1	0.56307
1	2	1	62	17.6565	9.0837	12.7372	0	0	1	0	0.799433
5	2	0	67	6.7191	7.0234	12.392	0	0	1	1	0.416756
1	3	1	24	14.2397	16.7852	13.3438	1	0	0	0	0.663194
3	3	1	69	1.4808	38.4709	10.6839	0	0	1	1	0.873457
0	3	0	42	3.6765	8.75	13.9224	0	1	0	0	0.170556
5	2	0	23	13.1911	10.7388	13.5645	1	0	0	1	0.426211
1	2	1	35	12.1727	10.5528	14.4761	0	1	0	0	0.282457
1	2	1	28	19.2227	12.9055	13.1047	1	0	0	0	0.806582
3	3	1	42	32.1059	34.7948	13.9433	0	1	0	1	0.873013
0	3	0	24	22.8031	13.3109	13.1035	1	0	0	0	0.853823
4	3	0	53	37.1787	44.2672	12.8426	0	1	0	1	0.891471
3	3	0	30	30.192	36.4397	13.2504	1	0	0	1	0.870215
3	2	0	29	21.8605	21.9619	12.044	1	0	0	1	0.894433
1	2	0	38	21.3068	18.6559	14.0689	0	1	0	0	0.749275
2	3	0	62	32.1168	28.4845	13.1394	0	0	1	1	0.882447
2	2	0	62	11.9792	12.7716	14.8398	0	0	1	1	0.321622
3	2	1	42	27.0742	11.6801	13.9233	0	1	0	1	0.742094
1	3	0	51	13.1387	34.8837	13.1248	0	1	0	0	0.848827
0	3	0	24	6.25	24.8885	13.4451	1	0	0	0	0.632736
3	2	1	35	18.5537	12.1071	14.488	0	1	0	1	0.565202
4	2	1	68	11.1502	4.7672	13.8182	0	0	1	1	0.267909
2	3	1	25	28.36	36.0393	13.814	1	0	0	1	0.854183
3	3	0	51	39.7035	31.734	13.7784	0	1	0	1	0.882409
1	3	1	23	19.8253	32.0317	13.082	1	0	0	0	0.89104
3	2	0	53	22.3374	14.172	12.2077	0	1	0	1	0.875607
2	3	0	23	19.4794	17.4328	13.7782	1	0	0	1	0.759052
5	2	1	40	26.6067	31.0323	12.4503	0	1	0	1	0.874787
2	3	1	24	54.717	36.4433	13.2209	1	0	0	1	0.885452
0	3	0	63	35.0134	9.1696	13.5675	0	0	1	0	0.821851
1	2	1	55	2.526	11.8721	13.8637	0	1	0	0	0.1976
3	2	0	23	8.8594	8.6005	13.3364	1	0	0	1	0.327633
5	3	1	43	43.0097	27.7008	13.45	0	1	0	1	0.886853
3	2	0	46	8.2661	10.3653	13.1689	0	1	0	1	0.367687
5	3	1	24	45.6842	37.0237	12.8843	1	0	0	1	0.883557
4	3	0	30	23.8295	33.4111	12.7841	1	0	0	1	0.879291
2	3	1	60	1.6231	5.848	12.259	0	0	1	1	0.243903
5	3	1	76	68.2504	37.8578	13.9111	0	0	1	1	0.928639
1	2	0	32	27.9156	4.8751	13.3551	0	1	0	0	0.769333
1	2	0	67	6.481	4.0635	13.2007	0	0	1	0	0.20097
0	2	1	23	2.5098	6.2874	14.7408	1	0	0	0	0.100954
3	3	1	23	35.2814	48.5503	12.6629	1	0	0	1	0.884354
3	3	1	60	2.028	6.6244	11.9623	0	0	1	1	0.322774
0	3	0	22	4.8167	7.6649	14.4207	1	0	0	0	0.157422
5	2	0	62	28.2353	23.8532	12.9849	0	0	1	1	0.869652
1	3	1	71	42.1199	33.3959	13.2927	0	0	1	0	0.876234
4	2	0	68	34.6154	22.8779	13.4939	0	0	1	1	0.854944
0	3	1	35	6.371	23.0769	14.5271	0	1	0	0	0.517907
1	3	1	64	42.1408	21.5881	14.0156	0	0	1	0	0.863589
1	2	1	41	17.0306	5.4795	14.3239	0	1	0	0	0.529055
0	3	1	57	13.447	8.9806	14.4135	0	1	0	0	0.405654
0	3	0	62	11.4478	12.3633	13.0474	0	0	1	0	0.513516
2	3	0	24	23.2479	32.5216	13.4219	1	0	0	1	0.89267
1	3	0	24	24.2295	24.5498	12.8894	1	0	0	0	0.868383
0	3	1	37	5.8269	6.369	14.4043	0	1	0	0	0.166609
1	3	0	23	28.8636	20.5107	13.2932	1	0	0	0	0.862635
3	2	1	75	34.1748	13.2394	13.3924	0	0	1	1	0.839864
1	2	1	61	16.7688	16.2128	14.2458	0	0	1	0	0.638233
1	3	0	64	21.1608	24.3526	14.5193	0	0	1	0	0.779511
5	3	0	37	28.8652	35.2719	12.5005	0	1	0	1	0.87876
1	3	0	23	17.1949	11.3328	14.0481	1	0	0	0	0.589774
4	2	0	66	26.8331	31.181	13.6936	0	0	1	1	0.842981
3	2	0	23	32.3622	18.8288	11.4829	1	0	0	1	0.900395
3	3	1	24	49.8753	41.2859	13.5962	1	0	0	1	0.882759
1	2	0	42	3.4716	5.2838	14.0457	0	1	0	0	0.140646
5	3	0	62	45.3983	39.1969	12.9474	0	0	1	1	0.884011
1	2	1	37	17.3192	5.504	14.5511	0	1	0	0	0.509529
0	3	1	60	11.8467	43.9619	13.3372	0	0	1	0	0.838858
5	2	1	24	40.021	21.2471	13.1502	1	0	0	1	0.874296
1	3	0	66	29.9095	22.775	13.6463	0	0	1	0	0.862222
4	2	1	32	24.8976	17.7486	12.6144	0	1	0	1	0.874841
0	2	0	68	46.4885	5.9388	14.6048	0	0	1	0	0.794381
0	3	0	30	8.6216	11.8323	13.9834	1	0	0	0	0.35168
5	2	1	41	26.7081	14.9361	13.6853	0	1	0	1	0.81728
5	3	1	75	25.1226	21.8164	13.9018	0	0	1	1	0.777938
3	3	1	30	41.8469	56.0888	13.2401	1	0	0	1	0.885079
4	3	0	23	19.8283	18.6813	13.0601	1	0	0	1	0.84801
5	3	0	68	41.6918	35.9645	14.4448	0	0	1	1	0.882227
3	2	1	63	21.2931	12.3116	13.7214	0	0	1	1	0.703334
1	3	0	47	14.3124	27.7816	11.5031	0	1	0	0	0.888006
1	3	0	33	5.4485	8.4663	11.9972	0	1	0	0	0.459658
2	3	0	23	15.3958	15.2797	12.9519	1	0	0	1	0.707588
1	2	0	40	7.8586	8.046	13.504	0	1	0	0	0.291874
5	3	1	42	39.0274	37.4421	13.7801	0	1	0	1	0.883615
4	3	1	60	28.6402	61.2963	13.4063	0	0	1	1	0.881805
0	2	1	62	5.6917	4.8227	13.2359	0	0	1	0	0.242438
2	2	0	30	19.0338	10.6778	13.7358	1	0	0	1	0.722186
5	2	1	28	32.9614	18.1904	13.6174	1	0	0	1	0.840854
4	3	1	61	50.0469	44.5191	13.648	0	0	1	1	0.882339
2	3	0	66	39.1785	29.9095	14.3289	0	0	1	1	0.869085
4	2	1	76	42.9705	36.63	13.8205	0	0	1	1	0.88604
2	2	0	24	0	13.0628	12.436	1	0	0	1	0.304034
2	2	1	61	19.2182	17.1514	13.9611	0	0	1	1	0.764726
0	2	1	29	13.5302	21.4483	13.6759	1	0	0	0	0.713377
0	3	1	50	13.4199	3.1771	14.4588	0	1	0	0	0.31986
2	2	1	24	19.8515	11.9856	13.1337	1	0	0	1	0.755413
0	2	1	25	4.6025	4.9473	13.854	1	0	0	0	0.161633
3	3	0	38	47.1189	56.6709	13.5594	0	1	0	1	0.887746
5	2	0	30	29.4118	20.2142	13.4979	1	0	0	1	0.851208
5	2	1	29	26.7409	35.9892	13.3169	1	0	0	1	0.862149
5	3	0	40	32.267	33.4895	11.6919	0	1	0	1	0.88442
3	3	0	68	40.3453	24.5077	14.2595	0	0	1	1	0.897419
5	2	1	55	10.8434	20.8939	13.3384	0	1	0	1	0.691301
3	3	1	32	37.2332	27.1893	11.7709	0	1	0	1	0.885073
4	3	0	47	29.5494	21.7742	12.2886	0	1	0	1	0.888858
3	3	0	47	26.8884	21.8599	11.9014	0	1	0	1	0.887831
2	3	1	24	13.8393	23.8208	12.6615	1	0	0	1	0.827217
0	2	1	32	2.139	5.1282	13.8971	0	1	0	0	0.130369
5	3	1	62	44.7545	45.9044	12.1557	0	0	1	1	0.887126
3	3	1	23	14.1051	33.6294	12.8699	1	0	0	1	0.844518
3	2	0	33	2.3329	4.1215	13.0107	0	1	0	1	0.191941
3	3	1	22	75.6719	48.7931	13.7434	1	0	0	1	0.889332
0	2	1	43	4.2355	8.9208	14.3799	0	1	0	0	0.16061
3	3	1	51	21.1312	6.3677	13.3907	0	1	0	1	0.656114
5	2	1	57	22.6902	20.7872	12.9215	0	1	0	1	0.858646
2	2	1	61	17.1642	11.8531	14.282	0	0	1	1	0.63031
0	2	1	50	20.6047	2.0904	14.6682	0	1	0	0	0.5191
1	2	0	23	17.3142	8.6275	14.0682	1	0	0	0	0.516403
2	3	1	35	18.6576	26.4455	13.9621	0	1	0	1	0.81843
2	3	1	68	9.4279	2.9229	13.0645	0	0	1	1	0.323138
1	2	1	34	19.1311	8.9965	13.4374	0	1	0	0	0.742672
3	2	1	57	22.6994	19.1235	13.3638	0	1	0	1	0.850056
4	3	1	25	23.2258	37.2069	13.8837	1	0	0	1	0.859673
0	3	1	23	3.3575	10.8747	14.7739	1	0	0	0	0.158227
5	3	1	37	49.0947	35.432	14.415	0	1	0	1	0.869734
1	3	1	41	21.0957	24.4735	13.1182	0	1	0	0	0.881699
0	2	0	53	2.6767	7.5401	13.5692	0	1	0	0	0.148627
2	2	0	64	23.7415	36.998	13.3189	0	0	1	1	0.877158
3	2	0	62	15.047	17.4521	14.2263	0	0	1	1	0.657884
5	2	0	64	14.6932	18.3324	14.2143	0	0	1	1	0.673718
0	3	0	40	5.7116	9.3126	13.9043	0	1	0	0	0.191321
3	2	0	38	31.0243	28.3254	14.1131	0	1	0	1	0.893892
4	2	1	27	28.5519	12.987	14.4291	1	0	0	1	0.742077
0	3	0	23	15.0339	10.4778	13.9462	1	0	0	0	0.538987
3	2	1	25	17.662	24.7113	13.6599	1	0	0	1	0.792763
4	3	1	61	45	27.0164	13.7257	0	0	1	1	0.87551
4	3	0	64	21.8929	25.5226	14.2834	0	0	1	1	0.808898
1	2	0	28	6.1538	11.341	13.7127	1	0	0	0	0.295835
5	2	0	37	20.1916	13.7316	11.5809	0	1	0	1	0.885423
4	3	0	82	24.5785	23.9336	10.9004	0	0	1	1	0.910526
4	2	0	62	22.1805	17.8361	14.5354	0	0	1	1	0.769555
4	3	0	42	11.5021	33.5255	13.1915	0	1	0	1	0.809849
5	3	0	63	21.05	24.0422	12.2712	0	0	1	1	0.878526
2	2	0	23	12.0936	10.3915	12.768	1	0	0	1	0.531033
3	3	0	23	16.729	19.2031	12.8679	1	0	0	1	0.807999
5	2	1	22	60.4633	32.5887	13.7835	1	0	0	1	0.90226
4	3	0	40	52.6163	47.0649	12.9835	0	1	0	1	0.89031
0	3	0	33	10.4079	8.0595	14.256	0	1	0	0	0.253612
3	2	0	69	27.1865	17.6565	14.275	0	0	1	1	0.797564
4	2	1	57	21.4076	12.4533	13.0134	0	1	0	1	0.780709
0	2	1	30	7.9286	16.3147	13.7164	1	0	0	0	0.339211
1	3	1	23	14.0026	23.2402	14.6718	1	0	0	0	0.59345
3	2	0	62	17.8037	14.0684	14.4975	0	0	1	1	0.627091
3	2	0	66	22.5367	23.4667	13.9385	0	0	1	1	0.846235
4	2	1	22	54.7417	26.8095	13.7014	1	0	0	1	0.887583
3	3	0	63	19.8421	20.4251	13.3484	0	0	1	1	0.809104
2	2	1	30	31.7422	29.0889	14.1727	1	0	0	1	0.854721
2	3	1	69	5.0524	33.1375	11.5199	0	0	1	1	0.866852
5	3	0	30	25.8706	40.7618	12.2354	1	0	0	1	0.890848
2	2	1	28	28.3137	11.4969	13.7469	1	0	0	1	0.764829
0	3	1	51	6.2879	5.7377	14.377	0	1	0	0	0.168505
2	3	0	28	23.5561	31.337	12.6908	1	0	0	1	0.903759
2	3	0	58	42.947	22.1146	13.6558	0	1	0	1	0.875965
4	2	0	48	33.1839	22.9145	13.0733	0	1	0	1	0.853135
0	3	1	32	4.262	4.6487	12.9431	0	1	0	0	0.22375
1	3	0	58	24.8181	13.3865	13.4489	0	1	0	0	0.806995
0	3	1	28	15.8754	15.4118	14.0474	1	0	0	0	0.587476
1	2	1	25	6.2299	26.3598	13.3771	1	0	0	0	0.697962
2	3	0	23	25.1599	30.3342	13.0556	1	0	0	1	0.882998
3	3	0	64	20.4503	25.2198	14.0892	0	0	1	1	0.834415
0	2	1	66	8.4963	7.0965	14.6617	0	0	1	0	0.219038
1	3	1	75	43.319	21.8072	13.5648	0	0	1	0	0.873077
1	3	1	43	27.2851	16.4674	13.7716	0	1	0	0	0.798115
2	2	0	42	4.6392	7.461	14.0396	0	1	0	1	0.172425
1	3	0	57	33.5692	16.1652	13.8986	0	1	0	0	0.81309
2	2	1	37	17.8571	6.6625	14.6295	0	1	0	1	0.552523
0	3	1	61	17.2527	13.807	14.7566	0	0	1	0	0.601698
2	2	0	82	5.4244	11.293	12.9771	0	0	1	1	0.292813
3	2	0	51	11.9385	7.7503	14.3168	0	1	0	1	0.356165
0	3	1	35	7.8125	15.6495	14.6073	0	1	0	0	0.279913
5	2	0	24	29.1549	25.1588	12.9756	1	0	0	1	0.857871
4	3	0	68	38.4279	49.9497	13.2467	0	0	1	1	0.881297
4	2	1	61	9.1309	14.6907	13.4995	0	0	1	1	0.36873
1	2	1	24	21.9097	10.472	14.1088	1	0	0	0	0.647921
4	3	1	41	30.2738	12.3596	13.5011	0	1	0	1	0.804384
1	2	1	60	10.5118	27.8846	13.0034	0	0	1	0	0.783842
5	2	0	63	13.0021	17.0492	12.7724	0	0	1	1	0.714067
2	3	1	75	40.529	24.221	13.5917	0	0	1	1	0.871213
5	2	0	26	23.4475	9.4203	13.4808	1	0	0	1	0.749928
3	3	1	24	41.7568	38.5792	13.7016	1	0	0	1	0.888406
5	3	0	68	42.6654	49.5208	12.6706	0	0	1	1	0.886345
5	3	0	51	42.2942	35.1759	13.6169	0	1	0	1	0.889742
2	3	0	63	28.3538	17.9641	13.6609	0	0	1	1	0.837055
5	3	0	42	15.4146	29.9771	12.3027	0	1	0	1	0.869841
3	2	1	28	27.1691	18.4856	13.9689	1	0	0	1	0.832925
0	2	0	42	15.2623	7.0258	15.1499	0	1	0	0	0.426539
5	2	0	29	19.1176	31.9088	12.4062	1	0	0	1	0.88919
3	2	0	26	25.4651	7.2519	13.7308	1	0	0	1	0.729595
1	3	1	40	33.67	32.3131	13.1681	0	1	0	0	0.871225
0	2	1	60	15.5193	1.6199	12.6579	0	0	1	0	0.611085
3	3	0	60	41.791	22.7941	13.4432	0	0	1	1	0.873612
5	3	1	63	44.0523	45.858	13.2354	0	0	1	1	0.883558
3	2	1	34	17.9811	14.1117	13.6046	0	1	0	1	0.752951
1	3	1	28	30.0813	36.1299	13.1892	1	0	0	0	0.867202
2	3	0	73	43.9503	15.8501	14.382	0	0	1	1	0.824509
5	3	1	24	86.3994	41.8018	13.2136	1	0	0	1	0.888335
4	2	1	24	46.4854	28.7492	13.6717	1	0	0	1	0.877618
1	3	0	23	31.9177	28.7963	13.525	1	0	0	0	0.868949
3	2	1	27	25.3782	6.4605	14.0379	1	0	0	1	0.682561
0	2	0	63	4.7532	12.014	14.0897	0	0	1	0	0.230353
4	2	1	24	38.4378	21.118	13.5876	1	0	0	1	0.872836
2	2	0	73	10.2941	7.5296	14.391	0	0	1	1	0.263475
1	2	0	24	4.6043	13.0919	13.8141	1	0	0	0	0.268449
1	2	1	22	36.9811	14.6267	13.9494	1	0	0	0	0.847585
4	3	1	76	73.785	36.566	14.2751	0	0	1	1	0.92633
0	3	0	57	31.7416	17.2737	13.5237	0	1	0	0	0.830933
5	2	1	24	30.4278	23.8884	12.0514	1	0	0	1	0.892232
0	2	0	33	1.6912	2.6197	13.2313	0	1	0	0	0.118398
5	3	1	60	1.7117	7.3238	11.5834	0	0	1	1	0.407587
1	2	1	34	14.7173	7.1103	13.8923	0	1	0	0	0.534787
4	2	1	42	42.145	10.7997	13.8234	0	1	0	1	0.825603
3	3	1	41	29.975	33.7263	12.7779	0	1	0	1	0.875974
4	3	1	32	35.1901	28.3537	10.8676	0	1	0	1	0.887118
0	3	1	71	16.4535	16.9042	13.632	0	0	1	0	0.675563
4	2	0	67	9.047	6.5889	12.7477	0	0	1	1	0.401091
0	3	0	67	2.0822	3.4985	12.4532	0	0	1	0	0.222328
3	2	1	62	27.3239	15.7502	13.2736	0	0	1	1	0.84867
3	3	1	61	12.743	31.4757	13.3567	0	0	1	1	0.823499
5	2	1	61	28.3347	13.2468	14.1396	0	0	1	1	0.770349
4	3	1	42	37.0098	36.9734	13.8676	0	1	0	1	0.863012
1	2	1	66	27.5362	10.8267	14.4083	0	0	1	0	0.710803
0	2	0	26	10.92	4.3521	14.5286	1	0	0	0	0.224976
2	2	1	28	42.5699	8.3984	14.2217	1	0	0	1	0.849587
3	3	1	55	22.399	19.8289	13.6127	0	1	0	1	0.814016
1	3	0	51	16.2209	12.4704	14.0157	0	1	0	0	0.587467
5	2	0	62	26.7842	16.6998	13.39	0	0	1	1	0.830516
4	3	0	24	27.1287	39.5793	12.8345	1	0	0	1	0.887054
2	3	1	28	39.0438	27.3094	13.5348	1	0	0	1	0.872265
0	3	0	69	13.66	23.0724	14.2677	0	0	1	0	0.668011
4	3	1	25	36.8517	44.4828	13.5862	1	0	0	1	0.883237
1	3	0	26	21.2469	19.9896	14.0046	1	0	0	0	0.800883
3	2	1	76	39.1408	27.3859	14.1354	0	0	1	1	0.854671
4	2	0	33	2.8898	4.4079	12.6534	0	1	0	1	0.224104
1	2	1	29	25.4417	28.3854	14.0253	1	0	0	0	0.820133
3	3	0	40	43.734	44.8522	11.6996	0	1	0	1	0.887392
2	2	0	48	20.564	14.9817	12.9182	0	1	0	1	0.799614
0	3	0	53	4.8656	4.5756	13.0062	0	1	0	0	0.227724
5	2	1	66	37.6582	19.2149	13.7693	0	0	1	1	0.842139
2	2	0	51	10.8259	10.3226	13.8878	0	1	0	1	0.359635
5	3	0	53	41.1514	45.283	12.4514	0	1	0	1	0.885089
0	2	0	51	4.5016	4.4803	13.2739	0	1	0	0	0.203111
3	3	0	62	29.237	21.2344	14.0828	0	0	1	1	0.858825
4	3	1	22	79.2706	48.3959	13.8287	1	0	0	1	0.886925
2	3	0	46	17	12.6194	12.8643	0	1	0	1	0.826981
1	2	1	57	10.2784	6.7989	13.2953	0	1	0	0	0.354131
3	3	0	53	30.665	19.4529	12.698	0	1	0	1	0.87181
2	2	0	47	11.568	15.0934	12.5083	0	1	0	1	0.632505
1	3	1	24	29.7826	28.2548	14.1427	1	0	0	0	0.856673
3	2	1	32	21.1696	13.7304	12.8665	0	1	0	1	0.827942
4	2	0	69	31.1795	18.227	14.6329	0	0	1	1	0.823149
5	3	0	66	49.923	43.9978	13.8399	0	0	1	1	0.883094
3	2	1	29	35.0258	40.6444	14.0822	1	0	0	1	0.859625
3	2	0	23	18.8586	33.7936	12.9347	1	0	0	1	0.879809
1	3	1	35	21.073	18.3538	14.3806	0	1	0	0	0.779194
3	3	1	28	50.7109	15.7005	14.0221	1	0	0	1	0.855121
2	3	1	60	27.1754	47.4799	12.7351	0	0	1	1	0.880001
1	3	0	38	40.8932	44.2733	13.2792	0	1	0	0	0.880808
1	2	0	26	11.0769	9.589	14.1138	1	0	0	0	0.338027
2	3	1	75	14.8925	12.6607	14.3684	0	0	1	1	0.507461
0	3	0	46	11.4046	12.3318	13.6046	0	1	0	0	0.401572
3	3	0	64	57.8677	50	13.1805	0	0	1	1	0.894466
4	3	1	75	27.3247	17.4519	14.3304	0	0	1	1	0.794041
3	2	1	41	17.7754	9.1176	13.9651	0	1	0	1	0.650092
0	2	0	53	5.4076	4.5337	12.998	0	1	0	0	0.24086
4	2	0	22	24.4898	21.3777	12.9188	1	0	0	1	0.849555
2	2	0	23	4.3733	6.9851	12.7477	1	0	0	1	0.257371
0	3	0	48	13.956	9.7095	13.7458	0	1	0	0	0.497942
0	3	0	38	11.4178	12.4833	13.9397	0	1	0	0	0.42363
3	2	0	23	14.9616	8.3822	13.6287	1	0	0	1	0.575244
0	2	1	57	11.309	11.1111	14.0807	0	1	0	0	0.372977
0	3	0	66	12.1229	12.5169	13.7764	0	0	1	0	0.429137
1	2	1	51	13.6508	3.9127	14.1372	0	1	0	0	0.38491
2	3	0	62	25.7313	18.7744	14.4025	0	0	1	1	0.795636
2	3	0	42	9.6953	25.4725	13.6797	0	1	0	1	0.682528
0	2	0	46	2.8484	6.1208	12.9543	0	1	0	0	0.186545
0	3	0	47	4.8162	12.0397	12.5143	0	1	0	0	0.370805
3	3	1	24	53.5932	38.9266	13.2298	1	0	0	1	0.886324
0	3	1	28	33.2487	6.7039	14.5098	1	0	0	0	0.733046
1	2	1	64	9.8394	21.6736	14.3148	0	0	1	0	0.626076
4	2	0	37	14.2545	12.9106	11.6049	0	1	0	1	0.837141
0	3	1	34	13.1971	17.1875	13.5188	0	1	0	0	0.663674
5	3	0	57	62.2168	36.2439	13.3601	0	1	0	1	0.934494
2	3	1	70	34.7482	7.5139	14.6962	0	0	1	1	0.735273
4	3	1	41	28.2297	32.4747	12.3251	0	1	0	1	0.878797
1	2	0	42	17.2328	13.4757	14.8283	0	1	0	0	0.58462
1	2	0	62	16.8434	11.6066	12.7324	0	0	1	0	0.790603
3	2	1	66	25.7739	12.1916	14.4576	0	0	1	1	0.714477
4	3	0	23	14.9324	20.2254	12.3311	1	0	0	1	0.839288
3	2	1	28	39.2435	6.0711	13.7049	1	0	0	1	0.836073
4	3	0	67	20.1411	24.1422	12.6976	0	0	1	1	0.878603
0	3	0	32	13.3008	9.3713	13.4116	0	1	0	0	0.46726
3	2	0	57	40.3867	27.728	13.855	0	1	0	1	0.910351
4	2	1	24	25.8606	18.8544	12.4985	1	0	0	1	0.882691
2	3	0	57	37.1262	29.393	13.5228	0	1	0	1	0.856388
4	3	1	42	51.9397	21.5182	13.8919	0	1	0	1	0.871722
0	3	1	55	12.7726	16.5948	13.8435	0	1	0	0	0.566976
2	3	1	35	30.1189	33.3918	14.2245	0	1	0	1	0.860562
4	3	1	32	52.2613	25.6518	12.4616	0	1	0	1	0.886154
0	2	1	64	3.8558	18.4134	14.0024	0	0	1	0	0.36975
1	3	0	82	17.0982	18.607	12.6525	0	0	1	0	0.829281
5	2	0	38	40	41.9065	13.6977	0	1	0	1	0.875786
0	2	0	68	12.3774	15.4839	13.5645	0	0	1	0	0.537574
0	2	0	26	4.6338	3.8342	14.4939	1	0	0	0	0.134057
2	2	0	53	18.6107	14.4839	12.7338	0	1	0	1	0.810402
1	2	0	66	21.3228	21.0615	14.5039	0	0	1	0	0.744324
1	2	1	61	5.943	11.3492	13.9635	0	0	1	0	0.246472
3	2	0	28	24.5386	12.0606	13.6216	1	0	0	1	0.743717
2	3	1	64	48.9058	24.7353	13.9095	0	0	1	1	0.868099
5	3	0	53	30.6018	28.9632	12.757	0	1	0	1	0.885356
4	3	1	60	1.2565	2.5678	12.8729	0	0	1	1	0.136228
3	3	0	63	65.9785	24.0812	13.7759	0	0	1	1	0.880846
0	3	1	42	18.2191	3.5385	14.081	0	1	0	0	0.54306
0	3	1	40	14.8858	12.2244	12.4196	0	1	0	0	0.780325
4	3	0	63	22.8755	26.606	12.9884	0	0	1	1	0.877213
0	2	1	29	19.9781	5.4367	15.0368	1	0	0	0	0.451464
5	3	1	34	57.1429	47.1343	13.0929	0	1	0	1	0.894014
5	2	0	23	28.9811	35.2283	12.9496	1	0	0	1	0.867126
2	2	0	28	21.1318	13.9792	13.4778	1	0	0	1	0.765661
1	2	0	23	9.4987	13.8514	10.8756	1	0	0	0	0.739632
0	3	0	33	1.1286	2.8292	13.0847	0	1	0	0	0.146928
3	2	1	30	38.6785	29.6041	13.3954	1	0	0	1	0.865899
4	3	0	62	37.577	33.0262	11.7078	0	0	1	1	0.896182
2	3	1	37	36.3503	34.8083	14.5013	0	1	0	1	0.860476
4	3	0	26	30.5085	22.9508	13.1652	1	0	0	1	0.872762
1	2	1	40	14.7856	19.613	12.2539	0	1	0	0	0.851922
0	2	0	24	21.7306	6.4043	13.9643	1	0	0	0	0.611499
4	3	0	64	62.8372	54.0368	13.1668	0	0	1	1	0.890409
2	2	1	63	21.2066	11.6331	14.269	0	0	1	1	0.607017
5	2	0	30	25.0242	23.7654	13.3084	1	0	0	1	0.854384
0	2	0	24	2.625	4.3254	14.038	1	0	0	0	0.13308
1	2	0	69	23.5019	17.6883	14.1343	0	0	1	0	0.767269
2	2	0	26	15.197	12.0614	13.9468	1	0	0	1	0.600405
2	3	0	60	34.6604	32.3858	12.8434	0	0	1	1	0.886666
4	2	0	32	36.5405	7.8652	13.5263	0	1	0	1	0.839604
1	3	1	50	21.1952	7.5115	14.3653	0	1	0	0	0.55805
4	2	1	24	40.8222	33.0508	13.2668	1	0	0	1	0.878608
1	2	0	68	20.993	30.3382	13.0923	0	0	1	0	0.91106
5	3	0	23	25.2632	23.2161	13.3928	1	0	0	1	0.845886
1	3	1	28	30.4523	25.5277	13.0589	1	0	0	0	0.869434
5	3	1	23	41.5885	45.4545	13.4086	1	0	0	1	0.883636
5	3	1	50	24.5109	10.7564	13.5251	0	1	0	1	0.783633
0	3	1	43	7.2832	4.4665	13.6463	0	1	0	0	0.211194
5	3	0	23	34.6066	42.3145	12.5955	1	0	0	1	0.892348
3	3	1	66	39.2756	26.905	13.9894	0	0	1	1	0.865251
2	3	0	33	14.8795	15.6646	13.2699	0	1	0	1	0.678916
1	2	1	28	20.7407	9.9956	14.3264	1	0	0	0	0.583911
1	3	1	61	31.0377	23.0688	14.0115	0	0	1	0	0.861504
4	2	1	25	31.3364	20.3085	14.0738	1	0	0	1	0.789776
1	3	1	32	23.2509	24.358	12.2094	0	1	0	0	0.892189
5	3	0	38	50.2793	52.6413	12.808	0	1	0	1	0.890836
4	3	0	38	50.5703	56.4961	13.0442	0	1	0	1	0.890251
2	3	0	51	30.6212	34.584	13.9378	0	1	0	1	0.855535
4	2	1	41	20.5615	11.6476	13.6862	0	1	0	1	0.678747
3	2	1	29	48.1615	20.1002	14.7182	1	0	0	1	0.835346
5	2	1	28	30.7885	23.1672	12.1615	1	0	0	1	0.885993
1	2	1	75	8.1522	3.5492	14.709	0	0	1	0	0.158563
3	2	1	41	21.2628	12.3916	13.6125	0	1	0	1	0.706568
3	2	0	40	31.4727	16.3826	13.2875	0	1	0	1	0.833172
4	2	1	43	20.7317	14.4444	12.912	0	1	0	1	0.811196
0	2	0	42	1.1847	2.8644	13.9665	0	1	0	0	0.0989964
5	2	0	53	15.1925	12.9139	13.2306	0	1	0	1	0.716012
3	2	1	61	25.487	7.7853	14.2085	0	0	1	1	0.685156
3	3	1	35	18.266	35.0785	13.416	0	1	0	1	0.852875
5	2	0	40	18.1386	18.9128	12.7894	0	1	0	1	0.822882
2	3	1	41	23.9719	14.5833	13.235	0	1	0	1	0.810736
1	3	1	51	19.1103	15.1125	13.5442	0	1	0	0	0.748076
5	2	1	61	23.662	17.9739	13.9755	0	0	1	1	0.816164
3	3	1	57	25.5814	23.183	13.0075	0	1	0	1	0.847292
3	2	1	51	17.395	7.5997	14.0719	0	1	0	1	0.501268
1	2	0	64	9.0221	9.0811	13.8088	0	0	1	0	0.289115
3	3	1	75	27.0286	12.4246	14.5752	0	0	1	1	0.713125
3	2	1	25	24.5642	14.9721	13.3344	1	0	0	1	0.810828
5	3	0	22	38.6107	40.2778	12.7004	1	0	0	1	0.894441
0	3	1	28	10.6931	20.8023	13.447	1	0	0	0	0.709602
1	3	0	28	19.19	27.4555	12.9835	1	0	0	0	0.873051
5	3	1	61	15.1875	27.4441	12.18	0	0	1	1	0.872211
0	2	0	23	7.3875	3.4443	11.6896	1	0	0	0	0.462434
3	3	0	26	30.4075	34.4037	13.3894	1	0	0	1	0.8701
1	2	0	68	32.2321	10.5665	14.3998	0	0	1	0	0.748233
4	3	0	42	35.2137	31.1972	14.3958	0	1	0	1	0.837318
5	2	1	34	35.4943	13.2366	13.0578	0	1	0	1	0.863425
1	2	1	61	11.5318	8.9724	13.9946	0	0	1	0	0.307503
3	3	1	40	54.5553	45.6597	12.5957	0	1	0	1	0.89052
1	2	1	50	21.3473	1.7115	14.603	0	1	0	0	0.491472
5	2	1	41	26.8519	13.2785	13.8493	0	1	0	1	0.809584
1	3	0	53	17.9377	24.722	12.7831	0	1	0	0	0.856995
2	3	0	42	27.8317	20.3311	14.5528	0	1	0	1	0.795278
4	2	1	60	11.8519	3.4141	12.964	0	0	1	1	0.418804
0	3	0	40	8.676	9.1648	13.2078	0	1	0	0	0.304941
1	3	0	28	32.6618	29.6959	13.5649	1	0	0	0	0.858148
5	3	0	58	57.2691	27.7239	12.8337	0	1	0	1	0.896893
2	3	0	57	77.9887	20.9325	12.5676	0	1	0	1	0.882342
2	2	0	38	24.0971	22.3063	14.2479	0	1	0	1	0.759742
4	2	1	75	27.0647	13.6546	13.4962	0	0	1	1	0.829554
1	3	0	46	13.9002	6.4155	13.115	0	1	0	0	0.581687
3	3	1	42	47.3339	16.6913	13.6998	0	1	0	1	0.854613
0	2	1	41	3.4853	11.0236	13.1343	0	1	0	0	0.243122
0	3	0	29	10.0735	12.0106	13.8869	1	0	0	0	0.374736
5	3	1	35	21.7623	40.2335	13.2831	0	1	0	1	0.869573
0	2	0	48	5.1122	4.766	13.1407	0	1	0	0	0.221548
5	3	1	25	27.451	46.9388	13.1442	1	0	0	1	0.871336
0	2	1	42	7.9295	2.3902	14.3709	0	1	0	0	0.148214
5	2	0	66	29.9468	32.1429	13.8154	0	0	1	1	0.873328
0	3	1	63	8.4482	12.8643	13.9045	0	0	1	0	0.343746
5	2	1	43	22.381	17.6829	12.4773	0	1	0	1	0.870201
5	3	1	29	46.2804	53.6979	13.3909	1	0	0	1	0.887401
1	2	1	27	15.7073	19.7855	15.0283	1	0	0	0	0.535136
3	3	1	32	45.6426	26.5515	12.5079	0	1	0	1	0.89537
3	2	1	70	20.5772	0.6565	14.571	0	0	1	1	0.500882
1	3	1	70	26.6892	4.5487	14.7704	0	0	1	0	0.627015
3	2	1	24	37.8024	17.207	12.8119	1	0	0	1	0.873234
1	2	0	57	19.1229	18.1182	14.3761	0	1	0	0	0.748917
0	2	0	40	4.251	5.7971	14.4211	0	1	0	0	0.137615
0	3	1	60	3.6711	5.1573	13.1303	0	0	1	0	0.196246
1	3	0	32	22.2872	21.5139	12.7864	0	1	0	0	0.878013
0	2	0	28	6.2261	4	14.2444	1	0	0	0	0.151736
5	2	0	42	29.7251	16.7775	14.3027	0	1	0	1	0.797241
0	3	0	28	6.0217	6.6241	14.1386	1	0	0	0	0.199531
3	2	1	22	59.0353	25.1085	13.2737	1	0	0	1	0.889066
1	2	0	22	18.8999	7.6923	12.5748	1	0	0	0	0.826219
3	2	0	64	12.9115	13.4731	14.054	0	0	1	1	0.43239
3	3	0	24	27.4809	31.8672	13.3676	1	0	0	1	0.85735
0	2	0	47	7.9042	9.2779	13.3542	0	1	0	0	0.317357
4	2	1	66	32.7611	15.8311	14.1499	0	0	1	1	0.782728
2	3	0	48	55.8743	42.3552	13.0727	0	1	0	1	0.888414
1	2	1	42	21.5579	11.5901	14.4951	0	1	0	0	0.625834
0	2	1	37	4.4377	2.8354	15.0274	0	1	0	0	0.120222
0	3	1	39	10.7893	8.2384	13.5764	0	1	0	0	0.343468
1	3	0	73	34.8272	14.4784	13.7291	0	0	1	0	0.852384
1	3	1	34	20.2152	34.5161	13.838	0	1	0	0	0.857976
1	3	1	69	3.0521	24.2158	12.3664	0	0	1	0	0.67526
1	2	1	41	16.3994	8.3158	13.6366	0	1	0	0	0.608037
4	3	1	61	11.0494	31.9106	12.7636	0	0	1	1	0.837615
3	3	1	28	36.3529	47.9812	13.5664	1	0	0	1	0.878808
5	3	1	60	32.1705	80.4625	12.677	0	0	1	1	0.871292
4	2	1	41	21.021	11.9698	13.8961	0	1	0	1	0.67084
5	2	0	53	27.9707	25.4372	12.3422	0	1	0	1	0.88856
5	3	0	24	23.5632	26.9231	12.756	1	0	0	1	0.887155
3	2	0	30	23.6842	11.7472	13.3977	1	0	0	1	0.77555
4	2	0	30	25.9213	18.9857	13.8531	1	0	0	1	0.795742
0	2	1	24	7.6439	11.7534	13.9964	1	0	0	0	0.33275
2	2	1	61	19.2994	24.1636	14.0868	0	0	1	1	0.830172
4	3	0	33	15.4478	17.3913	12.4545	0	1	0	1	0.802324
0	3	1	61	2.901	7.8305	12.9178	0	0	1	0	0.211716
2	2	1	25	13.3721	28.3262	13.0293	1	0	0	1	0.818763
2	2	0	40	27.3009	11.477	13.4334	0	1	0	1	0.788046
2	3	0	23	14.8871	48.1679	13.4315	1	0	0	1	0.857306
0	3	0	30	5.1869	6.2338	13.5147	1	0	0	0	0.202898
5	2	0	23	17.8862	9.8859	13.1813	1	0	0	1	0.759143
3	2	1	57	30.1811	19.0016	13.568	0	1	0	1	0.859271
4	2	1	29	47.2353	22.7358	14.6727	1	0	0	1	0.844924
4	3	1	63	45.3023	50.1931	13.7498	0	0	1	1	0.880648
1	3	0	62	11.9892	12.4004	14.0924	0	0	1	0	0.445905
1	3	1	61	13.5342	21.2302	13.9392	0	0	1	0	0.717673
4	3	1	27	32.2957	49.4301	14.037	1	0	0	1	0.86478
5	3	1	41	31.8436	25.2674	11.3066	0	1	0	1	0.897905
5	2	1	35	11.7368	17.0621	13.8839	0	1	0	1	0.531631
2	2	1	32	18.4131	9.5319	13.3565	0	1	0	1	0.748437
5	2	0	48	40.0581	26.4211	13.0261	0	1	0	1	0.864828
3	2	0	24	41.7637	25.7292	12.9781	1	0	0	1	0.88732
0	2	1	61	3.6163	14.0931	14.2634	0	0	1	0	0.225517
5	2	0	62	26.101	20.5156	14.1922	0	0	1	1	0.7852
4	2	1	55	11.5318	12.2603	14.1368	0	1	0	1	0.371176
5	3	1	24	55.4874	58.8539	13.1562	1	0	0	1	0.890448
2	2	1	28	27.8161	19.6511	13.2961	1	0	0	1	0.860009
0	3	1	75	38.674	7.6923	13.3792	0	0	1	0	0.836919
0	2	1	24	15.4593	32.9897	14.5536	1	0	0	0	0.716289
2	2	1	22	45	21.7281	14.0297	1	0	0	1	0.848732
2	2	1	35	11.2346	8.5066	14.4465	0	1	0	1	0.273017
2	2	1	71	29.3801	32.6557	12.9571	0	0	1	1	0.872947
4	2	0	40	13.4791	11.0061	12.4831	0	1	0	1	0.64611
4	2	1	34	13.955	20	14.0898	0	1	0	1	0.669391
3	2	0	57	33.104	21.04	13.8609	0	1	0	1	0.821131
4	2	1	25	23.2893	31.4056	13.8294	1	0	0	1	0.859364
3	2	1	40	27.65	26.7158	12.9899	0	1	0	1	0.868885
5	3	0	82	35.1108	35.3575	13.5105	0	0	1	1	0.879763
1	3	1	75	13.3092	9.8398	14.5512	0	0	1	0	0.343763
5	3	0	46	23.4664	9.3458	12.67	0	1	0	1	0.823514
4	3	0	28	24.7653	45.9916	12.4464	1	0	0	1	0.881216
5	3	1	69	2.0924	50.7882	12.0131	0	0	1	1	0.857878
0	2	0	64	7.1744	13.7813	13.9369	0	0	1	0	0.263978
0	3	1	30	8.9825	16.76	13.5615	1	0	0	0	0.443778
1	2	1	30	23.3953	26.8523	14.1194	1	0	0	0	0.836548
0	2	0	24	12.1782	6.261	14.0572	1	0	0	0	0.266501
3	2	0	28	16.6127	13.9717	13.1367	1	0	0	1	0.761028
1	3	1	32	28.7303	17.1461	12.715	0	1	0	0	0.873027
3	3	0	66	44.245	38.1233	13.9532	0	0	1	1	0.903315
5	3	0	64	24.7277	35.1276	13.737	0	0	1	1	0.855066
0	2	1	41	7.8788	3.5533	14.5091	0	1	0	0	0.146344
2	3	0	68	33.1014	40.5181	12.9989	0	0	1	1	0.889535
0	2	1	75	5.8571	4.9631	14.7429	0	0	1	0	0.120768
0	3	1	62	5.4494	9.7679	13.2147	0	0	1	0	0.23912
1	2	0	62	9.8481	9.2331	14.7768	0	0	1	0	0.235735
2	2	1	64	11.9792	19.7303	13.5976	0	0	1	1	0.676202
5	3	0	23	35.8232	57.9251	11.627	1	0	0	1	0.88479
2	3	1	32	40.0477	22.9319	12.7282	0	1	0	1	0.881587
5	2	1	60	24.9226	2.3116	12.3679	0	0	1	1	0.825482
1	3	0	23	20.7657	25.7996	12.94	1	0	0	0	0.861517
1	2	1	57	22.4949	11.156	13.5937	0	1	0	0	0.72554
2	2	0	22	17.5695	11.7464	13.3282	1	0	0	1	0.747341
0	2	1	55	15.9615	6.4413	14.4741	0	1	0	0	0.438387
0	2	1	35	6.4444	4.2205	14.8209	0	1	0	0	0.128435
4	2	0	24	5.9379	13.4821	12.6703	1	0	0	1	0.395483
5	2	0	63	52.8942	11.0128	13.5118	0	0	1	1	0.866232
2	2	0	63	13.778	17.389	14.2935	0	0	1	1	0.604348
5	2	0	32	45.8333	11.7964	13.57	0	1	0	1	0.847451
5	2	1	32	34.0311	23.1218	12.4451	0	1	0	1	0.874809
5	2	1	34	25.6579	15.7948	13.9678	0	1	0	1	0.785668
4	2	1	35	18.5551	18.1368	13.8913	0	1	0	1	0.717283
0	2	1	32	8.2896	5.7452	13.6505	0	1	0	0	0.245538
2	3	1	29	44.3892	37.7327	13.7655	1	0	0	1	0.890132
1	2	1	24	23.8063	16.1765	14.2661	1	0	0	0	0.733092
5	3	1	40	46.4924	42.613	12.2673	0	1	0	1	0.886841
5	3	1	57	27.59	33.6401	12.7546	0	1	0	1	0.871267
0	2	0	58	14.2652	2.0297	13.395	0	1	0	0	0.485292
5	3	0	24	50.411	50.6639	13.152	1	0	0	1	0.889544
3	3	0	33	8.7912	12.8354	10.7757	0	1	0	1	0.679437
3	3	1	50	31.4448	8.1063	14.1622	0	1	0	1	0.761679
1	2	1	70	6.7916	1.2291	14.1068	0	0	1	0	0.13622
5	3	1	51	30.5302	5.196	14.1468	0	1	0	1	0.732415
3	3	1	75	47.3199	30.4731	13.4758	0	0	1	1	0.891187
4	3	0	24	30.2875	43.0476	12.1385	1	0	0	1	0.884536
5	2	0	68	38.5978	10.4715	14.1165	0	0	1	1	0.832715
3	2	1	60	24.3368	1.6089	12.92	0	0	1	1	0.787311
1	3	0	29	22.0222	25.8255	13.1765	1	0	0	0	0.858619
1	3	0	64	53.8018	40.944	13.9833	0	0	1	0	0.880619
4	3	1	61	27.691	31.7675	13.3191	0	0	1	1	0.857793
2	3	1	50	29.4062	9.2593	14.3356	0	1	0	1	0.716727
4	2	0	73	13.0971	12.0428	14.4144	0	0	1	1	0.41413
2	2	0	68	39.6814	12.7297	14.2299	0	0	1	1	0.854075
5	2	0	26	21.87	23.8017	14.1745	1	0	0	1	0.838584
4	2	1	70	17.7879	1.2088	14.4454	0	0	1	1	0.499721
4	2	1	34	30.0089	9.0909	13.0475	0	1	0	1	0.824552
5	3	1	61	49.7479	27.2169	13.5071	0	0	1	1	0.870744
3	2	1	43	21.25	14.9893	13.4123	0	1	0	1	0.753853
3	3	1	35	30.9879	36.4502	13.8661	0	1	0	1	0.859083
1	3	1	57	18.3694	18.4044	13.0009	0	1	0	0	0.796986
5	2	1	71	31.8412	35.7143	13.042	0	0	1	1	0.872188
2	2	1	27	15.1579	10.5682	14.3918	1	0	0	1	0.473707
4	2	1	32	31.5259	10.8761	12.9011	0	1	0	1	0.844106
2	3	1	23	29.2472	39.9123	12.5708	1	0	0	1	0.912298
2	2	1	55	8.1114	13.1746	14.1711	0	1	0	1	0.292561
5	2	1	75	10.1212	11.8135	14.4918	0	0	1	1	0.348471
4	3	0	58	53.9387	28.1711	13.7134	0	1	0	1	0.87297
0	3	0	23	4.4618	4.9698	13.9617	1	0	0	0	0.155248
2	2	1	24	25.5814	41.8899	13.5199	1	0	0	1	0.881765
3	2	1	50	20.9205	3.3455	14.3741	0	1	0	1	0.544104
1	3	0	68	34.3361	32.2337	13.4605	0	0	1	0	0.878075
3	2	1	23	10.828	20.8273	13.8163	1	0	0	1	0.637092
4	2	0	23	6.0757	11.2284	13.631	1	0	0	1	0.287851
4	3	1	24	49.8938	38.941	13.5892	1	0	0	1	0.882119
5	2	0	23	6.485	9.9272	13.2906	1	0	0	1	0.281376
4	2	0	64	39.2718	46.875	13.3767	0	0	1	1	0.883893
5	2	0	51	18.3673	10.7977	13.9439	0	1	0	1	0.710204
1	2	1	29	27.1073	14.9089	14.2568	1	0	0	0	0.772806
3	2	1	64	16.6218	19.3031	13.7289	0	0	1	1	0.760905
2	3	1	29	23.6601	46.0138	13.5419	1	0	0	1	0.872245
4	2	1	75	12.9492	9.8969	14.5647	0	0	1	1	0.298913
1	3	1	35	25.1432	29.8643	14.3628	0	1	0	0	0.828772
5	2	1	23	12.4224	26.1072	13.2308	1	0	0	1	0.741308
4	2	1	40	24.3159	26.7111	12.7415	0	1	0	1	0.886796
3	2	1	71	31.9192	35.9712	13.2681	0	0	1	1	0.871307
5	3	0	63	73.0356	32.6999	13.7191	0	0	1	1	0.89683
3	3	1	64	45.0165	19.5309	13.6828	0	0	1	1	0.857079
5	2	0	58	39.5	13.4583	12.9566	0	1	0	1	0.862314
3	2	1	60	16.1054	36.1407	12.9135	0	0	1	1	0.849172
5	3	1	42	52.3568	16.003	13.9006	0	1	0	1	0.863292
1	3	1	28	50.6173	12.0898	14.0217	1	0	0	0	0.842925
5	2	0	40	47.1409	33.394	12.5694	0	1	0	1	0.890027
0	3	1	24	14.2462	12.441	14.2031	1	0	0	0	0.525199
1	2	0	58	22.1546	6.9519	13.6684	0	1	0	0	0.719686
4	3	0	23	24.7253	29.5753	13.1902	1	0	0	1	0.863285
3	3	0	53	33.3333	36.4723	12.6032	0	1	0	1	0.878287
1	2	1	42	36.0902	5.3561	13.7137	0	1	0	0	0.849511
3	3	0	46	21.3107	15.415	13.398	0	1	0	1	0.770926
1	3	1	42	24.5642	25.3012	13.7403	0	1	0	0	0.851823
0	3	0	51	7.4707	9.8269	14.0612	0	1	0	0	0.190304
5	3	0	26	42.3529	44.5593	12.9253	1	0	0	1	0.884035
1	3	1	68	8.8346	2.1541	13.5275	0	0	1	0	0.22235
2	3	1	32	33.1509	31.3397	11.9003	0	1	0	1	0.883457
1	2	0	51	7.382	7.7942	13.5789	0	1	0	0	0.259496
5	3	0	67	23.1334	22.7244	12.5025	0	0	1	1	0.882792
