# Supplementary material for: Intracellular lymphocyte protein biomarkers for early radiological triage in the human population
Source: PLoS One. 2025 Sep 9;20(9):e0331230. doi: 10.1371/journal.pone.0331230 (PMC12419610; doi:10.1371/journal.pone.0331230)
Supplement: S4 Table — (XLSX) [file pone.0331230.s004.xlsx]

## Sheet: Sheet1
	S4 Table. Repeated measured mixed effects modeling results for Dose and Age variables in the juvenile shipped dataset
		BAX									p53
	Repeated measures mixed effects model results	Mixed-effects model (REML)	Matching: Stacked								Mixed-effects model (REML)	Matching: Stacked
		Assume sphericity?	No								Assume sphericity?	No
		Alpha	0.05								Alpha	0.05
		Fixed effects (type III)	P value	P value summary	Statistically significant (P < 0.05)?	F (DFn, DFd)	Geisser-Greenhouse's epsilon				Fixed effects (type III)	P value	P value summary	Statistically significant (P < 0.05)?	F (DFn, DFd)	Geisser-Greenhouse's epsilon
		Dose	<0.0001	****	Yes	F (1.871, 83.58) = 102.0	0.6237				Dose	<0.0001	****	Yes	F (1.500, 67.00) = 69.36	0.5
		Age	0.0089	**	Yes	F (1, 46) = 7.466					Age	0.0269	*	Yes	F (1, 46) = 5.229
		Dose x Age	0.0173	**	Yes	F (1.871, 83.58) = 4.387	0.6237				Dose x Age	0.0998	ns	No	F (1.500, 67.00) = 2.551	0.5
		Random effects	SD	Variance							Random effects	SD	Variance
		Donor	8.565	73.36							Subject	6.508	42.35
		Residual	5.62	31.58							Residual	5.519	30.46
		Was the matching effective?									Was the matching effective?
		Chi-square, df	111.9, 1								Chi-square, df	72.29, 1
		P value	<0.0001								P value	<0.0001
		P value summary	****								P value summary	****
		Is there significant matching (P < 0.05)?	Yes								Is there significant matching (P < 0.05)?	Yes
		Data summary									Data summary
		Number of columns (Age)	2								Number of columns (Age)	2
		Number of rows (Dose)	4								Number of rows (Dose)	4
		Number of subjects (Donor)	48								Number of subjects (Subject)	48
		Number of missing values	4								Number of missing values	4
	Šídák's multiple comparisons tests	Number of families	1								Number of families	1
		Number of comparisons per family	4								Number of comparisons per family	4
		Alpha	0.05								Alpha	0.05
		Šídák's multiple comparisons test	Mean Diff.	95.00% CI of diff.	Below threshold?	Summary	Adjusted P Value				Šídák's multiple comparisons test	Mean Diff.	95.00% CI of diff.	Below threshold?	Summary	Adjusted P Value
		adults - juveniles									Adults - Pediatrics
		0	-2.221	-6.367 to 1.926	No	ns	0.5125				0	-1.377	-4.407 to 1.654	No	ns	0.6671
		1	-8.316	-16.99 to 0.3596	No	ns	0.0641				1	-4.837	-9.667 to -0.006687	Yes	*	0.0496
		3	-10.2	-21.22 to 0.8099	No	ns	0.0773				3	-5.378	-13.29 to 2.536	No	ns	0.2879
		5	-8.39	-20.47 to 3.689	No	ns	0.2644				5	-8.336	-18.48 to 1.807	No	ns	0.1425
		Test details	Mean 1	Mean 2	Mean Diff.	SE of diff.	N1	N2	t	DF	Test details	Mean 1	Mean 2	Mean Diff.	SE of diff.	N1	N2	t	DF
		adults - juveniles									Adults - Pediatrics
		0	5.898	8.119	-2.221	1.554	30	18	1.429	26.85	0	7.174	8.551	-1.377	1.152	30	18	1.195	33.76
		1	12.53	20.85	-8.316	3.222	30	18	2.581	23.95	1	11.74	16.57	-4.837	1.821	29	17	2.656	29.48
		3	18.7	28.91	-10.2	4.086	30	18	2.497	23.63	3	16.57	21.94	-5.378	2.976	30	18	1.807	28.41
		5	21.67	30.06	-8.39	4.491	28	16	1.868	24.28	5	20.18	28.51	-8.336	3.849	30	16	2.166	32.75
