# Supplementary material for: Intracellular lymphocyte protein biomarkers for early radiological triage in the human population
Source: PLoS One. 2025 Sep 9;20(9):e0331230. doi: 10.1371/journal.pone.0331230 (PMC12419610; doi:10.1371/journal.pone.0331230)
Supplement: S5 Table — The meaning of each variable is described in Materials and Methods section in the main text. (XLSX) [file pone.0331230.s005.xlsx]

## Sheet: Sheet1
S5 Table. Level 1 model predictions of Exposure Index based on the testing portion of the juvenile shipped dataset generated by the stacking ensemble. The meaning of each variable is described in Materials and Methods section in the main text.
	Juveniles									Adults
	Dose	Day	Sex	Age	BAX_lymphocytes	p53_lymphocytes	Actual_Exposure_index	Reconstructed_Exposure_index		Dose	Day	Sex	Age	BAX_lymphocytes	p53_lymphocytes	Actual_Exposure_index	Reconstructed_Exposure_index
	0	2	0	14	4.5872	1.9818	0	0.0866882		0	2	0	24	2.0938	2.8807	0	0.368056
	3	2	1	17	25.8503	8.0321	1	0.815399		1	2	0	30	15.9851	27.1077	1	0.908763
	1	2	1	17	30.4167	15.6785	1	0.954495		0	2	1	28	3.074	6.58466	0	0.373439
	3	2	0	15	64.4951	19.2408	1	0.936279		0	2	1	41	3.4396	7.5645	0	0.405398
	1	2	1	11	18.6378	23.7668	1	0.969284		5	2	0	33	15.1	25.5	1	0.915117
	0	2	0	17	15.1362	6.7098	0	0.202355		0	2	1	25	3.737	5.02	0	0.366585
	1	2	0	14	4.6363	5.9891	1	0.069647		3	2	0	50	27.8943	19.3136	1	0.903844
	3	2	0	8	52.1379	32.0697	1	0.952434		3	2	0	32	34.9274	33.4077	1	0.897993
	0	2	1	17	14.826	6.486	0	0.189153		0	2	1	24	0.614	0.3906	0	0.438859
	1	2	0	10	10.4651	6.2663	1	0.098453		5	2	0	63	18.1818	3.9242	1	0.788445
	0	2	1	17	5.6009	12.4248	0	0.126389		1	2	0	63	4.2116	9.3413	1	0.469219
	3	2	1	16	17.8261	24.1706	1	0.969404		0	2	0	31	12.2	12.1	0	0.846632
	0	2	0	17	9.86	11	0	0.161265		1	2	0	24	6.5796	7.4188	1	0.498382
	1	2	0	10	23.3766	16.9	1	0.946556		0	2	1	50	1.65	7.2792	0	0.360206
	1	2	1	17	5.102	13.3751	1	0.1717		1	2	0	30	1.791	5.8537	1	0.355662
	1	2	0	17	24.9	15.1	1	0.93657		1	2	1	24	12.8	13.8	1	0.896927
	5	2	0	13	20.4342	27.5701	1	0.978758		5	2	1	25	6.8527	21.0474	1	0.913212
	3	2	1	17	8.6792	17.6933	1	0.670003		5	2	1	37	43.38	34.2277	1	0.893186
	5	2	0	15	35.8033	44.703	1	0.954655		3	2	1	41	9.037	18.4975	1	0.90914
	0	2	1	3	2.596	10.9498	0	0.0927694		0	2	1	34	13.2253	6.5574	0	0.673898
	3	2	1	3	34.0785	30.2744	1	0.969417		1	2	0	33	18.2	15	1	0.917002
	1	2	0	15	20.9273	24.3863	1	0.974419		1	2	1	25	5.1102	10.4627	1	0.588747
	1	2	0	13	11.0907	20.3052	1	0.880809		1	2	1	22	14.358	11.4495	1	0.870416
	0	2	0	13	2.2222	7.6399	0	0.073262		0	2	1	30	7.9802	7.2565	0	0.493958
	5	2	0	14	13.0473	23.0487	1	0.947568		1	2	1	66	18.7308	8.7994	1	0.855952
	1	2	1	16	20.5446	17.6006	1	0.938603		0	2	0	33	6.68	10.2	0	0.632841
	3	2	0	14	42.6834	13.9568	1	0.949767		3	2	1	63	16.2206	8.1825	1	0.814443
	1	2	0	14	4.9846	7.4661	1	0.0728513		5	2	1	24	4.8571	0.3871	1	0.439422
	3	2	0	14	29.434	14.3	1	0.94898		1	2	1	41	14.1581	12.5904	1	0.888498
	3	2	0	14	6.8059	2.3947	1	0.0873631		5	2	0	32	48.1343	49.9147	1	0.878767
	5	2	0	17	34.1	20.4	1	0.966073		5	2	1	35	13.3627	8.25	1	0.751329
	5	2	0	10	25.7143	33.9	1	0.975825		1	2	0	31	26.6	19.6	1	0.905634
	5	2	0	14	11.4047	4.8759	1	0.12312		5	2	0	30	28.1097	60.9774	1	0.878363
	0	2	0	10	1.1888	1.1111	0	0.104612		1	2	1	41	5.6364	12.1011	1	0.684911
	1	2	1	3	27.6061	23.8321	1	0.97441		5	2	0	58	9.7325	18.5703	1	0.912047
	5	2	1	3	21.0059	43.3585	1	0.962117		5	2	1	24	21.3	19.9	1	0.916332
										1	2	0	31	2.4505	3.8378	1	0.361131
										3	2	1	34	16.0384	12.1469	1	0.893187
										5	2	1	30	30.8285	20.9852	1	0.898963
										1	2	1	35	12.1383	12.2182	1	0.848619
										0	2	0	32	8.7956	8.6755	0	0.576241
										3	2	1	38	15.8952	13.0903	1	0.902898
										0	2	1	25	3.0321	8.8558	0	0.429934
										5	2	1	24	29.0464	14.5957	1	0.904926
										0	2	0	30	5.4072	14.2934	0	0.789602
										1	2	1	38	9.069	6.6819	1	0.501563
										0	2	0	31	5.3778	2.3055	0	0.432052
										5	2	0	50	32.5799	40.7758	1	0.89259
										3	2	1	28	9.378	8.26255	1	0.572562
										3	2	1	24	27.156	16.1793	1	0.90722
										0	2	0	30	3.5529	0.2366	0	0.450658
										5	2	1	41	5.361	9.262	1	0.534663
										0	2	1	35	3.8961	4.96	0	0.366909
										3	2	1	37	29.8507	23.411	1	0.898497
										5	2	1	28	16.7073	14.0584	1	0.911958
										1	2	1	63	7.6867	6.5724	1	0.471731
										5	2	1	38	22.6438	22.4287	1	0.909286
										1	2	1	50	8.2911	10.03	1	0.681409
										0	2	0	35	8.746	9.6702	0	0.620503
										3	2	1	66	22.8571	14.7673	1	0.911805
